# Supplementary material for: Large landslides cluster at the margin of a deglaciated mountain belt
Source: Sci Rep. 2022 Apr 5;12:5658. doi: 10.1038/s41598-022-09357-9 (PMC8983719; doi:10.1038/s41598-022-09357-9)
Supplement: Supplementary file 3 — Supplementary Information 3. [file 41598_2022_9357_MOESM3_ESM.xlsx]

## Sheet: landslides PIS
ID	Landslide type	Presence of landslide dam	landslide area km2	Longitude (centroid)	Latitude (centroid)	Geology	Distance to fault	Maximum age	Mean annual rainfall	Max elevation	Min elevation	Mean elevation	Mean local relief	Mean slope	Mean hyps. integral	Mean residual relief
1	ef	Y	2.35314	-71.2608	-38.0133	VSED	2.17861	<20 ka	1621.56	1705.5	1028.25	1284.62	1202.58	16.7022	0.34867	1109.63
4	ra	Y	16.4712	-71.2413	-38.2759	EFVR	20.3463	<20 ka	1546.78	2069.5	883.5	1249.98	1208.71	15.6713	0.415016	1149.73
5	rs	Y	0.901344	-71.1211	-38.2795	EFVR	18.682	<20 ka	1230.34	1651	1230.75	1339.19	1157.49	19.0361	0.461726	1426.07
6	rs		1.88527	-70.8428	-38.1822	EFVR	2.04547	<20 ka	950.13	1763.25	1270.25	1444.55	1175.63	12.0556	0.409904	1536.94
7	rs	Y	1.48393	-70.8136	-38.8947	VSED	0.356225	<20 ka	754.915	1592	1325.75	1407.47	881.378	13.2581	0.392312	1427.45
9	rs		2.73435	-70.7518	-38.6097	EFVR	5.74509	<25 ka	736.267	1702.25	1194	1357.02	1000.45	13.9695	0.393912	1328.77
10	rs		12.6307	-70.7986	-38.63	EFVR	9.88474	<25 ka	838.242	2148	1342.25	1647.37	1012.52	14.9268	0.441184	1547.69
11	rs	Y	1.07123	-70.8687	-38.422	SEDR	3.58027	<25 ka	936.017	1691.5	1295.25	1430.48	1177.04	17.593	0.464344	1527.88
12	rs		2.73142	-71.0953	-38.0288	EFVR	11.9021	<20 ka	1209.53	2030	1208.75	1485.58	1221.16	20.1048	0.501123	1440.47
13	rs		4.19105	-71.1252	-38.1633	EFVR	11.0847	<20 ka	1253.94	1908	1167.5	1426.04	1199.28	20.5072	0.459459	1350.54
14	rs		10.0754	-71.0314	-38.9559	SEDR	8.43472	<20 ka	850.817	1570	1153	1269.23	504.422	6.59136	0.426997	1267.65
15	rs		5.76787	-71.0414	-38.9177	SEDR	10.7814	<20 ka	882.144	1649	1156	1299.62	494.245	6.27459	0.377534	1266.05
18	rs		2.81189	-71.1741	-38.3638	EFVR	13.682	<25 ka	1419.41	1346.5	987	1133.14	1089.28	14.2433	0.409046	1184.19
19	rs		8.64748	-71.1958	-38.3857	EFVR	14.0596	na	1507.5	1306	919	1097.07	969.51	11.332	0.359218	1060.43
22	rs		6.80427	-71.0044	-39.2177	EFVR	6.62436	<25 ka	691.803	1482.5	970	1138.04	891.047	10.5616	0.380006	1148.06
23	cx		17.8704	-71.0514	-39.2107	EFVR	2.53284	<25 ka	766.817	2025	1008.25	1306.93	960.397	12.5798	0.418456	1255.49
24	rs		1.95768	-72.0431	-38.9102	EFVR	31.2643	<25 ka	2118.67	660.75	371.25	489.792	625.313	7.37762	0.28384	447.289
25	ra		4.29086	-71.8799	-38.9081	GRAN	22.1202	<35 ka	2027.48	1280.25	389.5	604.054	1084.68	13.293	0.265224	466.079
28	rs		3.75937	-71.7938	-39.2501	EFVR	0.0169961	<20 ka	2026.59	935.75	317.25	456.496	1088.5	11.9507	0.270926	394.838
30	ds		1.02347	-72.1496	-39.5551	DEPO	26.4026	<30 ka	2400.7	417.5	199	234.046	578.222	8.11986	0.2096	230.785
31	ds		3.45823	-72.1791	-39.5654	DEPO	27.5658	<30 ka	2413.03	529.25	197	241.654	540.475	7.60422	0.234578	216.944
32	ds		2.66136	-72.1949	-39.5813	DEPO	27.6555	<30 ka	2414.79	574.5	162.5	292.415	563.995	8.10575	0.261164	217.545
33	ds		8.80895	-72.1727	-39.5871	DEPO	25.713	<30 ka	2394.17	541.25	162	248.89	677.266	10.1999	0.290393	267.205
35	rs		0.909829	-70.965	-39.2254	EFVR	4.82881	<25 ka	635.139	1106.5	958	1017.39	734.572	9.30948	0.347654	1029.96
38	rs	Y	5.23534	-71.5767	-39.5716	GRAN	1.36296	<20 ka	1344.89	1759	1035.75	1282.25	1412.03	19.7233	0.457903	1157.09
40	ds		1.33374	-72.5034	-39.7425	DEPO	34.1017	<20 ka	2343.37	222.75	99.25	146.573	662.823	8.74037	0.340968	203.894
41	ds		3.5339	-72.482	-39.7592	DEPO	31.5826	<20 ka	2328.5	253.75	110.5	172.129	799.347	9.7496	0.283441	219.869
42	rs		3.80422	-71.3615	-39.6477	VSED	4.0096	<20 ka	1063.37	1710.75	997	1250.79	1166.8	14.1344	0.313857	1169.08
44	rs		23.3144	-72.3686	-40.3292	SEDR	17.196	<30 ka	2134.13	1273.5	64.75	335.977	1112.56	10.8944	0.261792	293.812
45	rs		1.72701	-72.3044	-40.272	EFVR	9.02513	<20 ka	2156.81	263.25	126.75	178.76	778.159	4.76046	0.0707746	64.8493
46	rs		1.0878	-72.2363	-40.2747	GRAN	4.99761	<20 ka	2204.83	762.75	76	280.645	1151.61	13.1742	0.146678	79.2515
47	rs		2.35546	-72.2027	-40.3004	VSED	4.55514	<20 ka	2234.94	829	128.75	441.361	1174.4	11.5016	0.186976	106.784
48	rs		1.47382	-72.2605	-40.2848	DEPO	7.21813	<20 ka	2190.14	831.5	80.5	268.177	1115.66	10.3559	0.122595	68.459
49	rs		2.86612	-72.1924	-40.2861	VSED	3.15912	<20 ka	2226.23	683.75	113.75	346.248	1141.06	14.8949	0.192659	120.061
50	rs		1.58715	-72.048	-40.2966	EFVR	0.171242	<20 ka	2214.54	463.25	92.75	206.504	1076.89	8.1754	0.221026	138.918
52	rs		3.63758	-71.1051	-40.3498	VSED	3.77749	<35 ka	791.376	1848	1303.75	1542.61	1209.91	14.679	0.432847	1269.79
53	rs		2.68314	-71.1083	-40.3773	VSED	5.05329	<30 ka	798.833	1884	1320	1661	1280.97	16.3766	0.437453	1288.67
54	rs		9.32642	-71.0823	-40.3589	VSED	2.37113	<35 ka	772.385	1912	1057.5	1517.99	1217.48	14.6196	0.405415	1164.62
55	rs		4.15134	-71.316	-40.3236	VSED	4.10961	<20 ka	994.941	1608.25	933	1086.06	1198.74	18.4173	0.340112	1093.24
56	rs		1.15412	-71.6284	-40.2174	GRAN	7.46962	<10 ka	1320.03	1788.75	1077.5	1405.67	1198.54	23.2025	0.433644	957.504
57	rs		1.78545	-71.4866	-40.2593	VSED	1.46664	<20 ka	1136.42	1705	1031.25	1348.44	1075.66	18.6175	0.467963	1126.53
58	rs		0.937406	-71.4936	-40.2468	VSED	0.415373	<20 ka	1152.32	1291	931.25	1069.29	1119.77	19.5831	0.45815	1062.08
59	rs		8.60012	-71.1588	-40.2077	EFVR	0.677071	<20 ka	848.19	1982	1216.75	1617.82	1181.19	14.6957	0.403692	1374.25
62	ra	Y	1.63251	-71.2543	-40.5503	VSED	8.533	<13 ka	873.822	1551.5	1070.75	1244.97	1124.29	21.0934	0.454552	1218.18
64	ef		3.84084	-72.1537	-40.634	EFVR	1.98929	<13 ka	2145.57	1373.5	420.75	756.957	1504.96	13.2043	0.366997	718.79
65	ef		1.8337	-72.2903	-40.637	EFVR	13.4436	<13 ka	2248.63	1054.75	193.75	573.252	1161.73	11.3241	0.34765	510.062
66	rs		1.65613	-71.4382	-40.6117	GRAN	0.352793	<20 ka	1088.49	1394.25	805	1040.93	1205.49	14.2275	0.295914	946.035
67	rs		1.00476	-71.39	-40.6214	VSED	2.51814	<20 ka	1021.39	1289.75	812.75	998.649	1166.42	14.3791	0.301333	935.849
68	rs		1.33208	-71.9881	-40.6288	GRAN	10.7872	<13 ka	1875.49	1145.25	684.25	829.879	986.356	13.7367	0.411013	834.565
69	ra		32.7961	-71.2976	-43.045	VSED	6.06265	<20 ka	691.841	1965.75	383	912.209	1307.09	11.6322	0.329838	760.621
70	ra		0.984954	-72.4417	-42.5045	META	3.55172	<20 ka	1934.93	1026.75	25.25	295.119	1531.5	24.6182	0.398803	317.998
71	ds		1.13241	-73.7577	-42.5507	DEPO	43.5937	<25 ka	2142.71	151	1.5	61.4601	258.242	7.28663	0.421903	33.7156
73	rs		2.66084	-71.4014	-42.4809	EFVR	9.26848	<30 ka	786.699	966.25	552	731.014	531.392	7.64204	0.307116	612.593
74	ds		2.34356	-71.3649	-42.4814	DEPO	11.5944	<30 ka	753.504	746	561	653.511	662.292	9.0733	0.35297	690.503
75	ds		1.10777	-71.3409	-42.4577	DEPO	12.172	<30 ka	736.38	757.5	562.75	639.06	676.165	8.68481	0.351459	701.183
76	ef		4.37543	-71.599	-42.5796	VSED	1.15236	<20 ka	964.032	1717.5	546.75	905.301	1320.9	13.7428	0.314354	775.358
77	rs		1.07332	-71.7252	-42.5273	EFVR	11.5343	<20 ka	996.847	1714.75	963.5	1299.28	1409.08	26.8651	0.510488	1091.43
78	rs		2.03563	-71.2543	-42.3666	EFVR	11.0624	<30 ka	671.073	1132.75	661	822.872	797.529	9.47421	0.288757	736.501
79	rs		2.62501	-71.2392	-42.3527	EFVR	9.91387	<30 ka	659.848	1174	658.25	874.526	770.694	9.24717	0.274445	740.615
81	rs		2.24806	-72.3822	-42.3487	META	1.52893	<20 ka	1920.51	718.5	35	312.076	1709.2	27.5333	0.391168	222.998
82	rs		10.5226	-72.6349	-42.23	META	3.95577	<20 ka	2076.63	1077.5	9.75	433.414	1148.49	21.2092	0.409148	328.461
83	ra		1.38332	-72.6235	-42.3506	GRAN	1.33725	<20 ka	2015.03	1040.5	132.75	500.052	1234.71	26.5759	0.491634	369.255
84	rs		5.85812	-72.4	-42.3875	GRAN	0.950396	<20 ka	1872.55	1676.75	6.75	711.817	1876.8	29.328	0.391425	407.207
85	rs		2.49347	-72.461	-42.2982	META	5.02039	<20 ka	1940.54	923.75	0.25	362.78	1322.36	29.0384	0.42725	332.082
86	rs		1.89117	-71.4313	-42.1982	VSED	2.91456	<25 ka	877.371	1232.75	322	682.009	1522.69	19.18	0.287644	467.775
87	rs	Y	5.29832	-71.4171	-42.1832	EFVR	4.04034	<25 ka	862.746	1789.5	287.5	816.097	1545.12	19.1561	0.293829	495.012
88	dg		5.38355	-72.0704	-42.001	GRAN	4.1358	<20 ka	1651.15	1602.75	162.5	788.519	1945.47	24.8335	0.405543	594.35
89	rs		6.44099	-72.0869	-42.0369	GRAN	7.07494	<13 ka	1700.67	1644.5	172.5	694.314	1995.48	26.0284	0.377984	451.408
90	ds		1.63887	-71.3827	-41.9473	META	2.53467	<25 ka	815.202	793.75	675.5	737.412	1448.03	15.6141	0.317633	800.324
91	rs		15.2865	-71.4958	-41.9654	SEDR	0.232774	<20 ka	923.871	1856	314	858.025	1715.81	16.5803	0.325128	658.63
92	rs		4.81002	-72.4114	-41.9636	GRAN	1.10788	<20 ka	2068.55	996.25	14.25	456.072	1719.71	20.953	0.309579	276.768
93	rs		2.39317	-72.4031	-41.9284	GRAN	0.995979	<20 ka	2097.75	938.25	55.5	447.186	1678.74	18.6294	0.312085	270.623
94	rs		1.11611	-72.4096	-41.8596	EFVR	1.11037	<20 ka	2046.81	939	423.25	663.111	1472.36	19.4592	0.408413	518.967
95	dg		4.91339	-71.811	-41.9515	GRAN	8.54411	<20 ka	1331.97	1924	228.5	1053.95	1762.31	23.5601	0.43285	720.022
96	rs		1.00319	-71.6288	-41.9467	VSED	2.69328	<20 ka	1023.93	1471.75	943	1136.34	1654.53	21.9568	0.459458	992.902
97	rs		5.26409	-71.3514	-42.0167	META	2.08997	<30 ka	770.267	1533	830.75	1073.73	1290.3	15.6554	0.336534	975.741
98	rs		5.51057	-71.4509	-41.9065	VSED	1.15312	<20 ka	915.557	1287.75	505.5	820.979	1434.98	14.6456	0.292854	574.878
99	ds		3.00442	-71.4449	-41.876	DEPO	2.10202	<20 ka	934.098	713.5	475.5	596.253	1273.88	11.3624	0.294727	579.748
101	rs		1.20328	-72.298	-41.8382	EFVR	6.05902	<20 ka	1854.77	1562.75	911.5	1152.72	1516.59	20.6116	0.475358	796.33
102	ra		1.62261	-72.0233	-41.8747	GRAN	3.83094	<20 ka	1712.47	1411.5	366.5	691.998	1704.02	26.7833	0.404908	291.908
103	ds		2.05226	-73.1169	-41.7467	DEPO	46.5066	<20 ka	1988.48	68.75	0.5	24.707	153.404	5.38811	0.383346	37.2602
104	rs		2.62722	-72.5767	-41.7565	GRAN	5.20356	<20 ka	2157.88	831	11.75	262.012	1181.25	23.7645	0.464132	323.21
105	rs		5.51765	-72.3699	-41.7267	EFVR	0.948307	<13 ka	2148.39	1214	204.5	540.917	1802.59	21.4168	0.351359	411.579
106	rs		2.20863	-72.0562	-41.8295	GRAN	0.859624	<20 ka	1872.07	634.25	48.75	306.075	1596.1	24.6748	0.358584	213.792
107	ds		0.981955	-71.5114	-41.6974	DEPO	0.66937	<15 ka	1099.69	759.75	566.75	666.98	1058.46	11.839	0.307768	654.888
108	rs	Y	2.07315	-71.1656	-41.7965	GRAN	0.759967	<30 ka	665.44	1458.75	891.75	1082.56	909.97	15.6156	0.445208	1056.52
109	rs		2.95712	-72.1401	-41.6602	GRAN	1.18961	<20 ka	2133.17	1320.75	20	565.21	1561.66	26.9846	0.41866	284.37
110	rs		2.22834	-72.1299	-41.6729	GRAN	2.82691	<20 ka	2136.22	1265	20	516.469	1559.58	25.3076	0.407496	267.907
111	rs		2.71176	-71.9453	-41.6792	GRAN	1.9348	<20 ka	1810.74	1310.25	61	578.63	1598.22	26.0629	0.446113	281.247
112	rs		3.72154	-72.2985	-41.6411	GRAN	3.75414	<20 ka	2411.23	344.75	6.25	121.025	1301.93	14.4538	0.249933	148.154
113	rs		5.66403	-71.3165	-41.5802	EFVR	0.676462	<20 ka	825.613	1745	979.5	1254.69	1267.34	22.0859	0.406746	1130.69
114	rs		5.43996	-71.4421	-41.6399	EFVR	0.24955	<15 ka	975.058	1507.75	732.25	1101.63	1055.02	11.894	0.350658	792.059
115	rs		3.60708	-71.4471	-41.6605	EFVR	0.275434	<15 ka	981.748	1084.5	836.25	920.087	1071.47	11.1159	0.329577	776.873
116	rs		2.68626	-71.8087	-41.3412	EFVR	5.35296	<10 ka	1476.26	1640.75	861.5	1153.03	1007.96	18.8635	0.352424	863.371
117	rs		5.13918	-71.4871	-41.473	VSED	2.82104	<15 ka	999.742	1666	918.5	1225.18	1322.46	18.7732	0.398661	1048.45
119	ra		2.69289	-72.2486	-41.1759	GRAN	1.00293	<13 ka	2542.68	1688.5	197	843.439	1522.16	22.3795	0.387434	494.673
120	rs		19.6514	-71.8578	-41.2338	EFVR	8.46153	<10 ka	1361.55	1959.25	1023.25	1397.04	1558.15	18.8372	0.40115	1183.38
121	rs		7.29898	-72.092	-41.1909	GRAN	1.40027	<13 ka	2393.82	1874	207.25	1063.34	1665.29	28.4995	0.426733	455.61
122	ra		1.88295	-71.3812	-41.1574	SEDR	0.563172	<25 ka	972.117	1393.75	869.25	1095.08	973.968	11.0751	0.211861	853.302
123	rs		1.90615	-71.3254	-40.9795	META	0.809237	<35 ka	864.27	1362	849.25	1033.41	912.819	13.0301	0.348139	976.164
125	rs		1.48705	-71.5948	-40.9865	EFVR	1.57019	<20 ka	1236.03	1297	835.25	1040.1	1055.99	12.4925	0.195642	841.36
126	ra	Y	5.46593	-72.1809	-40.9577	EFVR	2.70554	<13 ka	2224.01	1571.25	447.25	882.843	1588.76	20.254	0.410452	671.05
127	rs		0.90326	-72.4808	-40.8553	GRAN	27.6652	<20 ka	2312.22	513.5	123	246.979	628.253	5.07009	0.120956	132.33
128	rs		1.96066	-72.2218	-40.8528	EFVR	6.3374	<13 ka	2534.84	800.25	123	343.174	1371.61	13.1144	0.35469	425.05
129	rs		2.04766	-72.1993	-40.8501	EFVR	4.50649	<13 ka	2582.76	871	123	432.379	1423.35	13.4351	0.363732	434.541
130	rs		8.42478	-72.2752	-40.8636	EFVR	10.6714	<13 ka	2562.06	950.75	123	369.139	1332.66	13.1563	0.299957	361.625
131	ra		9.16021	-72.3056	-40.8522	EFVR	13.3488	<20 ka	2461.49	1532.75	123	643.421	1334.26	11.2702	0.293705	414.996
133	rs		1.04456	-71.4601	-42.8603	VSED	13.0008	<25 ka	757.304	1160.5	846.5	972.148	1074.53	9.89479	0.306031	910.424
134	rs		5.64605	-71.4596	-42.8781	VSED	12.5016	<25 ka	758.081	1208	698.25	872.966	995.205	9.42438	0.302853	851.364
135	cx		3.32076	-71.4411	-42.8537	VSED	14.7012	<25 ka	749.635	1099.25	704.5	829.453	968.36	8.13828	0.296647	864.956
136	rs		3.77066	-71.5989	-42.8347	EFVR	3.65896	<20 ka	973.081	885.25	519.25	686.083	1349.24	10.2268	0.320522	796.186
138	ds		1.98499	-71.4186	-42.7344	EFVR	14.8591	<25 ka	742.96	1086.5	908	995.923	685.41	6.27451	0.358606	979.72
139	ds		2.58424	-71.4036	-42.7482	EFVR	16.7254	<25 ka	727.421	1076.75	874.75	969.556	705.108	6.97787	0.362571	959.566
141	cx		4.33706	-71.403	-42.7279	EFVR	15.5388	<25 ka	729.488	1080.25	897.5	973.283	656.625	6.43812	0.371962	986.433
142	cx		3.99223	-71.3841	-42.7482	EFVR	18.0681	<25 ka	711.431	1079.25	864	957.098	741.158	7.51654	0.374063	977.943
143	rs		10.1914	-71.5062	-42.8438	EFVR	9.92446	<25 ka	774.976	2030	1072	1386.07	1342.38	14.329	0.388365	1156.91
144	rs		5.19458	-71.6231	-42.7886	SEDR	1.10992	<20 ka	952.349	1299.75	573.75	858.192	1350.39	16.2953	0.384114	883.091
145	rs		2.62592	-71.7999	-42.7516	VSED	8.14454	<20 ka	1161	1304.25	669.25	923.905	1371.93	19.9941	0.360698	753.957
146	dg		4.70575	-71.9408	-42.7328	GRAN	3.50223	<10 ka	1349.99	1795.5	529.25	1049.27	1445.63	23.4349	0.350065	660.35
147	dg		3.26644	-71.896	-42.6979	GRAN	0.106816	<20 ka	1290.11	1675.5	519	993.39	1542.84	22.0674	0.318949	706.504
148	rs		2.07079	-72.6209	-42.8042	EFVR	10.7576	<20 ka	2180.34	807	156	390.663	1210.5	16.0715	0.320116	251.162
149	ra	Y	5.86123	-72.5844	-42.7314	EFVR	4.854	<20 ka	2063.46	1439.75	131	575.092	1325.4	23.1373	0.382228	315.415
150	rs		3.19881	-71.1742	-43.1314	EFVR	7.38844	<20 ka	597.902	1232.5	695.25	903.75	1147.68	12.7238	0.330497	759.5
151	rs		0.940971	-71.1555	-43.1275	EFVR	8.42328	<20 ka	577.125	1171	757.5	912.748	1079.23	11.9317	0.332425	784.566
152	ds		1.56827	-71.4907	-42.9889	DEPO	6.86448	<20 ka	910.516	668	454.25	544.429	724.86	8.4048	0.355099	598.925
153	ds		1.47493	-71.4547	-42.9632	DEPO	10.9991	<20 ka	839.397	774.25	571.25	677.586	651.649	8.67099	0.393891	603.68
154	ds		19.8487	-71.4953	-43.0478	DEPO	5.60779	<20 ka	975.881	768.5	399.25	559.271	677.769	5.54594	0.319008	532.108
155	rs		3.70681	-72.7541	-42.8603	EFVR	16.7824	<20 ka	2222.6	758.25	135.75	330.979	1044.01	17.0673	0.291721	130.308
156	rs		1.62287	-71.3366	-43.0876	SEDR	6.53147	<20 ka	810.402	761.5	378	535.177	728.203	7.9655	0.311938	477.762
157	rs		6.38381	-71.2703	-43.125	SEDR	0.421569	<20 ka	708.817	679.75	428.5	529.027	1061.63	9.06856	0.303142	567.327
158	rs		1.10811	-71.2543	-43.0804	EFVR	0.782136	<20 ka	663.414	719.75	571.5	626.711	1205.66	11.8121	0.319246	654.808
159	rs		1.9333	-71.2937	-43.0851	SEDR	3.15687	<20 ka	733.929	626.75	399	504.197	988.016	8.76029	0.308144	551.968
165	ra		0.972336	-71.5835	-42.8843	EFVR	2.16179	<20 ka	963.937	940	542.25	698.056	1278.32	10.4819	0.299303	728.548
166	ds		1.43199	-71.3854	-42.9655	SEDR	9.95281	<20 ka	778.752	706.5	498.75	581.216	663.829	6.49509	0.391336	602.739
167	ds		2.01489	-71.3959	-42.9889	DEPO	11.8901	<20 ka	811.378	630.75	509.5	564.217	621.399	5.69468	0.374339	577.54
168	rs		1.46196	-73.7457	-43.0758	META	14.8084	<20 ka	2344.86	237.25	47	122.493	265.708	6.37276	0.522549	87.3817
169	rs		4.64835	-73.8185	-43.0156	META	8.36956	<20 ka	2275.31	285.25	128.75	182.181	217.048	4.81869	0.521427	160.578
171	rs		1.26381	-71.3348	-43.2472	EFVR	1.74387	<30 ka	717.264	988	681	780.191	1030.29	10.9458	0.284428	806.788
172	ds		7.72239	-71.5638	-43.211	DEPO	1.05178	<20 ka	1112.79	732.5	374.5	526.548	776.483	6.9165	0.322437	495.734
173	ds		7.25486	-71.5441	-43.2334	DEPO	3.06239	<20 ka	1018.7	791.25	422	592.098	700.799	6.26934	0.452805	614.689
174	cx		9.55644	-71.3515	-43.2282	SEDR	0.427893	<30 ka	725.444	1092.25	665	827.528	922.051	8.79175	0.276623	801.172
175	dg		76.4354	-71.3588	-43.3187	EFVR	2.86404	<20 ka	729.661	1780.5	670.75	1157.34	963.769	10.7252	0.422459	1059
176	ds		11.468	-71.4556	-43.3319	EFVR	0.807913	<20 ka	846.296	1037	661.25	815.863	602.344	5.53393	0.389947	820.05
177	ds		15.1555	-71.4849	-43.3595	EFVR	1.60895	<20 ka	875.968	1022	646	802.502	563.33	5.25312	0.44083	814.771
178	rs		1.51057	-71.1253	-43.1726	EFVR	6.05134	<20 ka	563.855	704.5	591.5	638.992	760.414	6.44905	0.317556	670.468
179	rs		5.19936	-71.1569	-43.1615	EFVR	8.87986	<20 ka	587.063	814	517	657.242	948.766	8.63788	0.322769	666.81
180	rs		1.45421	-71.3669	-43.1409	SEDR	6.05642	<20 ka	792.27	1064	677.5	848.156	731.315	8.37233	0.373764	595.143
181	rs		2.93292	-71.3693	-43.1594	SEDR	5.16584	<20 ka	771.472	1071.25	704.25	830.32	763	7.93977	0.397463	659.645
182	rs		3.58266	-72.4303	-43.1432	META	2.70841	<20 ka	2048.4	743.75	59.25	328.213	1496.02	17.6582	0.305641	252.553
183	rs		8.25871	-72.3982	-43.2934	SEDR	1.4704	<20 ka	1998.28	712.75	145.75	418.534	1657.49	18.5369	0.316222	351.01
184	rs		2.15428	-72.0125	-43.3011	VSED	1.19364	<20 ka	1636.49	769.75	267	401.446	1669.11	19.9172	0.314985	398.507
185	rs		9.22486	-71.2459	-43.1632	EFVR	3.54407	<20 ka	670.798	1596.5	453	852.037	1305.86	12.5914	0.338637	720.65
186	rs		8.25959	-71.2723	-43.1725	EFVR	2.30325	<20 ka	680.43	1770.75	572	1053.77	1286.07	13.6975	0.373472	807.875
187	rs		3.5468	-71.966	-43.1196	GRAN	0.601633	<20 ka	1362.16	1634	468.5	911.038	1480.1	26.4562	0.393422	650.333
188	ds		1.37237	-71.6174	-43.3923	SEDR	2.54212	<20 ka	1063.93	705.75	553.5	625.474	911.232	7.95894	0.334245	646.315
189	ds		2.78808	-71.6371	-43.381	SEDR	3.38952	<20 ka	1032.22	908.5	595.25	726.593	1107.45	10.4673	0.332303	741.954
190	ds		4.97736	-71.6903	-43.4191	SEDR	3.45841	<20 ka	1097.81	769.25	489.5	602.681	1286.44	17.6281	0.340454	660.515
191	rs		1.7539	-72.1733	-43.4092	GRAN	1.08387	<20 ka	1847.2	820.75	44.5	247.868	1763.79	18.5283	0.263399	263.462
192	rs		2.25952	-72.1513	-43.4194	GRAN	0.226973	<20 ka	1803.97	1291.5	59.25	744.07	1756.54	21.9174	0.294935	263.426
193	ra		2.75103	-72.1766	-43.4408	GRAN	1.43191	<20 ka	1788.83	1208	42.25	256.465	1832.46	23.7195	0.310701	274.451
194	rs		1.1107	-74.1872	-43.2925	SEDR	6.98054	<25 ka	2166.79	136	20	79.9252	275.362	5.90944	0.351114	47.6898
195	rs		1.45994	-74.193	-43.3095	SEDR	7.56679	<25 ka	2165.84	113.25	19	68.9438	260.29	5.15196	0.313792	40.4991
196	dg		2.7727	-72.4044	-43.5545	META	3.4753	<10 ka	1710.76	1449	676.25	1073.59	1530.96	24.3779	0.510966	713.737
197	ra	Y	7.97552	-71.7808	-43.5148	GRAN	1.22265	<20 ka	1137.79	1515.5	580.75	1001.38	1282.43	16.2918	0.406907	682.578
198	ra		0.961302	-71.7775	-43.5522	EFVR	4.73625	<20 ka	1205.31	1262.75	533.5	805.19	1372.34	16.2766	0.386953	572.79
199	rs		1.48617	-72.6299	-43.4535	META	0.814731	<10 ka	2131.97	1088.5	89.25	474.709	1641.48	28.3168	0.393359	321.349
201	rs		1.81072	-72.1818	-43.7488	SEDR	13.1509	<20 ka	1738.87	931.5	131.5	430.281	1715.77	23.064	0.326001	272.285
202	rs		1.65201	-72.7277	-43.5626	META	9.40001	<20 ka	2231.83	873.75	99.25	318.675	1645.39	20.6565	0.286579	265.415
203	ds		4.6046	-71.3934	-43.6412	DEPO	3.30376	<20 ka	798.837	777	438.25	554.195	1149.84	10.0399	0.346629	621.162
204	rs		2.84201	-72.7379	-43.6927	GRAN	21.4511	<20 ka	2318.54	514.5	30	218.998	1278.52	20.5385	0.292325	74.2594
205	dg		5.52863	-71.8683	-43.7633	GRAN	23.605	<20 ka	1223.18	1428.5	465.5	852.561	1480.47	24.5453	0.414905	688.67
206	ds		9.39043	-71.4366	-44.0774	DEPO	0.388698	<25 ka	680.578	1334.75	937	1091.29	565.032	5.89807	0.474995	1025.98
207	ds		1.64342	-71.3888	-44.1062	DEPO	3.32367	<25 ka	635.449	1204	971.25	1049.71	610.725	5.20924	0.464158	994.155
208	rs		1.08918	-72.2677	-44.0451	GRAN	12.8575	<20 ka	1834.22	1023	106.75	301.64	1398.35	18.2688	0.271389	133.598
209	rs		4.08239	-72.2703	-44.0692	GRAN	13.4397	<20 ka	1828.95	1207.75	80.5	406.652	1417.18	19.6546	0.288932	191.923
210	ra	Y	4.19561	-72.7579	-43.9041	GRAN	29.3041	<20 ka	2333.6	882	19.75	284.16	1268.09	18.991	0.285357	152.316
211	rs		7.60539	-72.5113	-44.0446	GRAN	5.82616	<20 ka	2079.55	1068.25	40.5	434.58	1206.6	16.7513	0.307891	240.104
212	rs		1.88158	-72.6705	-43.9873	GRAN	19.9029	<20 ka	2267.73	705.25	31.75	283.115	1342.89	19.7365	0.310774	163.126
213	rs		2.60334	-72.7906	-43.8101	GRAN	34.0911	<20 ka	2337.04	894.25	0.25	277.064	1317.87	22.7196	0.331935	148.325
214	rs		0.999093	-72.5985	-43.8445	GRAN	18.2227	<20 ka	2062.64	598	55.5	281.009	1527.87	25.224	0.464061	338.907
215	ds		1.08329	-71.5689	-43.9059	GRAN	1.43074	<20 ka	783.171	1245.25	927	1049.3	805.333	8.82741	0.192788	977.668
216	rs		1.55738	-71.3307	-44.9389	SEDR	3.01209	<30 ka	516.808	1134	1005	1054.26	491.847	6.31169	0.333852	1012.07
217	rs		1.24633	-72.1525	-45.0039	GRAN	17.4749	<20 ka	1497.31	616.25	263	397.418	1244.77	15.2987	0.251233	263.694
219	rs		2.86464	-74.4052	-44.8344	META	33.9928	<20 ka	2297.74	738.5	10	341.595	782.886	17.8013	0.306645	133.794
221	rs		1.58208	-71.844	-45.0864	SEDR	8.34175	<20 ka	924.504	1120.5	784.25	901.213	1038.83	16.4704	0.368264	793.448
222	rs		1.5845	-72.287	-45.0483	GRAN	26.7657	<13 ka	1359.75	1216.75	549	867.892	1367.96	26.2955	0.488377	689.327
223	dg		1.85949	-72.3821	-44.9968	GRAN	33.2914	<13 ka	1593.49	1330.25	557	918.018	1432.8	25.3937	0.453168	491.437
224	rs		1.86794	-73.166	-44.7661	META	1.44035	<20 ka	2526.5	835	77.5	383.099	1152.2	19.7545	0.307002	118.885
225	ra		1.58595	-73.0967	-44.7825	META	6.20628	<20 ka	2403.54	831	77.25	333.933	1182.14	22.9112	0.387158	235.331
226	rs		2.51642	-73.2304	-44.5564	GRAN	12.1549	<20 ka	2597.89	988.5	12.5	380.639	1107.12	22.2342	0.299674	85.2289
227	rs		1.10358	-71.812	-44.6068	GRAN	16.2985	<20 ka	979.719	1282.75	937.5	1103.97	1265.17	16.7146	0.339118	776.43
228	ra		5.81649	-72.286	-44.6809	GRAN	33.0401	<13 ka	1669.19	1413.25	172.25	543.828	1486.88	22.6771	0.332182	302.733
229	rs		1.53533	-72.5057	-44.6709	GRAN	16.2304	<13 ka	1872.3	1023.5	52	519.48	1591.54	28.1852	0.421378	315.892
230	rs		1.1561	-73.158	-44.681	META	2.20674	<20 ka	2508.8	430.75	134.25	203.865	1259.13	16.0406	0.308284	230.15
231	rs		1.39396	-73.1686	-44.6963	META	0.44284	<20 ka	2507.6	260.75	116.75	191.875	1232.62	18.0983	0.317532	219.152
232	rs		1.70857	-72.6507	-44.6927	VSED	6.32565	<13 ka	2081.38	902.75	264.75	529.658	1346.72	20.0838	0.344854	317.331
234	rs		1.90219	-71.4822	-44.6839	VSED	22.6587	<25 ka	679.865	1611.75	1173.5	1339.68	896.503	11.3276	0.412618	1152.11
235	rs		1.31276	-72.1725	-44.4201	GRAN	32.7909	<13 ka	1505.12	699.5	327.5	430.106	1476.21	23.3126	0.371766	523.299
236	rs		2.18781	-72.5247	-44.5414	GRAN	10.3489	<13 ka	1918.93	741.75	14.5	330.499	1647.84	25.341	0.432674	390.288
237	dg		6.60242	-72.5602	-44.5333	GRAN	7.38099	<13 ka	2028.35	1116.75	7.25	579.165	1466.19	23.2051	0.412746	303.497
238	rs		3.57271	-72.7771	-44.418	VSED	6.77248	<20 ka	2365.54	755	0.25	267.029	1274.89	23.0454	0.330672	132.765
239	rs		0.900124	-73.7032	-44.3847	GRAN	28.2959	<20 ka	2779.94	313.5	7.5	134.61	437.563	12.1969	0.255428	23.8293
241	rs		2.14627	-72.8621	-44.518	VSED	10.9571	<20 ka	2200.29	1065.25	168.5	445.756	1271.09	27.6791	0.474704	299.519
242	rs		2.93402	-71.9331	-44.331	SEDR	33.8947	<13 ka	1226.38	1301	581	780.963	1296.57	21.3295	0.388626	577.177
247	ef		1.22562	-71.5596	-44.5324	EFVR	12.2367	<30 ka	716.206	1657	1265.75	1423.28	1021.44	11.0537	0.436977	1069.97
248	rs		1.44467	-71.7655	-44.1759	GRAN	27.0706	<20 ka	1007.14	929.25	513.75	687.702	1287.23	19.4558	0.349289	606.893
249	rs		0.954728	-72.3143	-44.1949	GRAN	13.9398	<20 ka	1770.01	1063.25	99.25	511.947	1595.37	24.9756	0.407318	327.924
250	rs		1.52692	-72.4978	-44.2372	GRAN	1.34794	<20 ka	1932.27	1075.75	148	526.442	1569.84	24.0228	0.399954	325.785
251	ra	Y	6.7504	-72.5285	-44.3039	GRAN	1.68094	<20 ka	1954.2	1298.75	57	352.663	1587.07	23.2821	0.407219	265.692
252	rs		1.81444	-71.4584	-45.3605	SEDR	14.6473	<25 ka	578.015	944.75	745	818.645	493.731	5.4836	0.450447	787.613
253	rs		1.39995	-71.4642	-45.3725	SEDR	13.2401	<25 ka	578.573	955.75	713.75	817.873	535.199	6.14736	0.453499	782.299
255	ef		16.3451	-71.6209	-45.3556	VSED	13.3454	<25 ka	659.654	1362	643.75	992.432	731.145	8.18976	0.504232	976.562
256	rs		1.91498	-71.6519	-45.3584	VSED	13.817	<25 ka	670.609	1357	975.75	1192.71	704.055	7.60706	0.560321	1074.99
257	rs		1.3906	-71.5768	-45.3629	VSED	12.1875	<25 ka	635.238	1303.5	840	1011.35	740.531	8.36026	0.441716	887.753
258	rs		1.23934	-71.7042	-45.2012	SEDR	20.9507	<25 ka	808.944	787.25	526	631.021	594.707	8.1335	0.319867	580.369
259	rs		3.16282	-72.5347	-45.3077	GRAN	36.3014	<13 ka	1551.86	1070	433	678.5	1523.06	24.6725	0.45435	619.144
261	rs		3.46799	-73.1928	-45.2387	GRAN	14.1765	<20 ka	2294.73	859.75	1	379.302	1259.51	18.4651	0.372614	262.09
262	rs		0.911479	-73.686	-45.0362	GRAN	19.059	<25 ka	2553.21	427.75	5	153.584	454.887	12.2737	0.202335	13.5882
263	ra		3.88331	-72.5257	-45.0969	GRAN	28.7691	<13 ka	1683.49	1196.5	265.75	535.572	1574.87	26.292	0.479021	549.946
264	rs		0.947511	-72.6078	-45.1357	GRAN	24.5756	<13 ka	1840.51	840.75	147.5	382.04	1597.6	26.62	0.415473	344.048
265	ra		2.64334	-72.5849	-45.1395	GRAN	26.4262	<13 ka	1807.22	1129.5	137.25	396.283	1610.99	26.1229	0.417199	382.183
266	rs		2.25073	-72.0264	-45.3232	EFVR	29.3844	<20 ka	1100.06	1009.25	430.25	687.089	1398.04	19.4241	0.380289	656.717
267	rs		7.02298	-71.7858	-45.2611	EFVR	25.2849	<25 ka	869.504	1173	514.5	705.914	793.23	7.79789	0.299652	604.873
268	rs		2.31647	-73.3672	-45.0309	GRAN	6.0589	<25 ka	2428.04	860.75	5	318.207	1170.27	27.108	0.345288	177.643
269	rs		2.74567	-72.2005	-45.1186	GRAN	20.7556	<20 ka	1407.08	1162.75	190.5	477.723	1475.23	22.2949	0.369568	407.846
272	rs		3.33249	-71.5275	-45.3917	VSED	9.8082	na	595.734	1044.5	780.25	921.183	657.593	7.63889	0.436605	846.171
274	rs		5.05891	-71.5483	-45.3696	VSED	11.7313	<25 ka	620.321	1286.75	644.25	899.357	719.324	7.88998	0.419231	830.343
275	rs		2.1164	-71.5421	-45.3847	VSED	10.241	<25 ka	604.545	1183.5	841.5	984.087	695.039	7.90483	0.436596	867.04
277	rs		7.3343	-71.5959	-45.3616	VSED	12.3747	<25 ka	642.098	1354.5	786.25	1018.41	733.391	8.7911	0.476407	941.388
278	rs		5.6579	-72.0194	-45.4942	EFVR	34.2887	<30 ka	1035.02	1272.5	521.75	741.714	1039.68	12.1556	0.387815	573.371
279	ra		9.63991	-72.0333	-45.5377	EFVR	36.0149	<20 ka	1101.48	1321.75	339	636.287	1143.67	11.4872	0.331021	415.279
280	rs		1.87216	-72.102	-45.533	VSED	41.2063	<20 ka	1230.09	498	165.75	297.939	1146.36	11.924	0.312929	287.207
281	rs		7.19882	-72.072	-45.5329	VSED	39.1451	<20 ka	1187.72	727.75	174.5	365.369	1127.84	11.9901	0.327152	333.188
282	rs		7.43007	-71.9772	-45.5305	EFVR	31.5633	<30 ka	998.916	1227	418.75	712.965	1036.51	11.1366	0.365592	515.776
283	rs		4.40097	-71.9379	-45.476	EFVR	27.8429	<30 ka	917.748	1228.5	662.5	852.195	1162.85	13.1865	0.385088	736.56
284	rs		1.40663	-72.9355	-45.4738	GRAN	5.47375	<20 ka	2176.91	576	2.5	215.694	1132.5	22.1797	0.319851	149.972
285	ra		0.909403	-73.0019	-45.3817	GRAN	3.53079	<20 ka	2088.52	793.5	31.25	338.223	1492.65	31.1377	0.40684	340.616
286	ra		1.96358	-72.2461	-45.4807	EFVR	51.8116	<20 ka	1343.69	810	119.25	364.889	1576.83	26.1291	0.427158	314.398
287	rs		1.20181	-71.6848	-45.5676	EFVR	13.284	<30 ka	691.969	955.25	706.5	793.413	369.115	6.56081	0.331763	722.461
289	rs		0.92194	-72.608	-45.3315	GRAN	31.8307	<20 ka	1890.67	712.5	37.75	289.213	1482.52	21.7851	0.319572	258.442
290	dg		0.919169	-72.2094	-45.4081	EFVR	43.3332	<13 ka	1197.06	1200.75	522.75	797.041	1495.23	25.0669	0.506684	675.746
291	cx		7.72542	-72.0692	-45.6395	EFVR	42.3368	<20 ka	1086.22	1172	321.5	668.438	1162.37	13.9494	0.305613	484.422
292	rs		1.29345	-72.0071	-45.7688	EFVR	38.8234	<20 ka	960.87	826.25	413.75	580.278	709.298	6.92449	0.276157	425.013
293	ds		20.5318	-71.5046	-45.6325	EFVR	15.3907	<30 ka	579.698	1099	668	823.972	556.669	5.96248	0.372808	815.528
294	cx		15.3316	-71.9971	-45.5959	EFVR	35.2143	<30 ka	1019	1499.5	440.5	790.019	1200.67	13.2423	0.389097	611.373
295	ra		2.21268	-72.316	-45.7343	EFVR	52.4155	<13 ka	1300.77	1316	338.25	805.393	1343.61	19.9327	0.304308	333.129
296	rs		1.50423	-72.3007	-45.733	EFVR	53.601	<20 ka	1291.91	877.5	353	577.049	1278.04	18.4594	0.286192	312.379
297	rs		1.01095	-72.2199	-45.6403	EFVR	53.1921	<20 ka	1178.02	1091.75	688	880.534	1239.85	16.3204	0.322255	543.141
298	rs		4.27233	-72.1621	-45.5756	EFVR	46.7534	<20 ka	1206.03	850.5	357	564.372	1198.28	14.4792	0.326021	415.714
299	rs		4.52019	-72.9855	-45.5904	GRAN	8.14979	<20 ka	1985.18	1089.25	126.5	426.942	1416.11	20.9155	0.400472	411.108
301	rs		0.966606	-74.2727	-45.6167	META	13.5724	<20 ka	2238.13	639.75	54.75	274.475	849.182	22.4993	0.381307	95.4652
302	rs		1.7872	-74.3294	-45.5952	META	17.6003	<20 ka	2238.06	685.75	45.5	410.697	861.32	24.943	0.425118	113.218
303	rs		2.30235	-73.316	-45.614	GRAN	0.595976	<20 ka	2241.18	640.5	8.5	237.916	1101.56	20.9475	0.344839	160.304
304	rs		1.68023	-73.6207	-45.6315	GRAN	6.54929	<20 ka	2340.47	435.75	2.5	190.263	816.342	16.324	0.29491	69.6998
305	dg	Y	9.35025	-72.6261	-45.5616	GRAN	31.4905	<20 ka	1777.12	1022.25	101.25	431.752	1250.36	20.5038	0.356952	151.604
306	dg		2.39609	-72.4565	-45.6784	GRAN	41.8399	<20 ka	1507.99	1211.5	364	730.311	1468.38	22.8847	0.354848	356.386
307	rs		1.00099	-71.9958	-45.7571	VSED	39.7967	<20 ka	953.496	937.75	556.5	680.383	631.311	6.85239	0.300618	449.023
308	rs		3.17825	-71.7151	-45.7797	SEDR	32.4684	<30 ka	617.427	1070	681.5	825.054	773.236	9.38764	0.378231	746.839
312	rs		2.34607	-71.7874	-45.6959	SEDR	29.56	<30 ka	724.038	1226.25	825.5	951.476	697.07	11.0395	0.329816	846.8
313	rs		1.08613	-71.779	-45.7747	EFVR	33.2292	<25 ka	677.889	848	679.25	744.702	782.343	8.46784	0.335899	704.351
315	rs		1.06117	-73.4046	-45.5304	META	7.68905	<20 ka	2216.31	948.5	130.25	505.285	1197.89	27.2661	0.476359	280.631
316	rs		2.68021	-72.1867	-45.6001	EFVR	49.3281	<20 ka	1191.07	1108	354.25	565.242	1230.75	15.8782	0.326781	466.143
321	ds		6.75899	-71.5758	-45.8554	SEDR	26.8387	<30 ka	514.308	994.5	593.75	718.814	647.676	7.13223	0.340188	697.045
322	ds		5.17564	-71.5996	-45.8378	SEDR	27.8794	<30 ka	531.519	933.25	617	728.201	691.699	7.64493	0.36886	726.909
323	ds		5.81479	-71.6212	-45.821	SEDR	29.0993	<30 ka	548.358	970	617	782.621	721.22	7.83178	0.395981	758.414
325	rs		2.53261	-72.1156	-45.815	GRAN	37.8626	<20 ka	1005.13	973.5	491.5	672.543	1335.3	12.6814	0.312819	573.388
326	rs		3.86868	-72.0867	-45.8279	GRAN	35.4447	<20 ka	966.12	822	417.75	588.538	1326.07	14.6734	0.301053	555.82
327	rs		1.02586	-72.0575	-45.8457	EFVR	32.5976	<20 ka	930.45	835.75	470	614.143	1300.06	16.9458	0.325751	537.778
328	rs		1.18514	-72.0885	-45.8521	GRAN	33.2568	<20 ka	926.369	1025.25	443.25	654.701	1413.68	19.5272	0.361323	628.387
329	rs		1.46248	-72.1425	-45.8003	GRAN	40.3786	<20 ka	1057.85	680.5	374	470.584	1307.06	11.8005	0.304941	541.036
330	ra		0.983496	-71.9156	-45.9088	EFVR	22.0287	<25 ka	749.061	1111.75	690	784.146	1024.91	14.8419	0.350308	751.116
331	rs		4.26736	-71.9142	-45.9196	EFVR	20.6986	<25 ka	737.068	1559.5	694.5	1039.67	1066.58	16.6305	0.368341	805.584
332	rs		1.24336	-71.88	-45.9274	EFVR	19.3487	<25 ka	709.481	1316.5	747.25	1032.82	1055.43	14.7989	0.335379	807.017
333	rs		1.66236	-71.8939	-45.9223	EFVR	20.0696	<25 ka	722.061	1443	728.5	1127.83	1061.37	15.224	0.347217	813.477
334	rs		1.87931	-74.5519	-45.7997	META	22.4765	<20 ka	2221.95	674.5	2.5	281.132	777.452	19.4217	0.3329	102.445
335	rs		3.18067	-73.9317	-45.653	GRAN	11.987	<20 ka	2267.06	736.25	120.5	382.486	915.538	18.4406	0.381291	174.05
336	rs		0.95652	-73.7402	-45.7642	VSED	13.0217	<25 ka	2313.81	573.75	2	201.613	607.756	14.5791	0.220634	32.251
337	rs		0.994484	-73.1175	-45.7956	GRAN	1.22248	<10 ka	2005.63	855.25	154	453.274	1321.34	16.6863	0.296337	260.683
338	rs		2.63097	-72.4081	-45.8071	GRAN	46.0807	<13 ka	1325.98	1136.75	229	628.848	1515.68	22.0688	0.366264	375.865
339	rs		1.1843	-71.8539	-45.9487	EFVR	16.7041	<25 ka	678.648	1275.25	774.5	971.87	1080.85	14.588	0.324443	824.682
340	rs		1.11959	-73.9029	-46.0571	META	0.0533045	<25 ka	2218.88	581.75	15	240.563	949.394	21.9468	0.350322	167.963
341	rs		1.64702	-73.9033	-46.0684	META	1.1097	<25 ka	2222.78	741.25	26.5	288.824	947.773	22.0182	0.348501	152.506
342	rs		1.53735	-73.3343	-46.039	GRAN	5.30756	<10 ka	2033.76	584.75	3.25	227.56	1216.43	20.7979	0.30259	119.206
343	rs		1.92452	-73.221	-45.9798	GRAN	1.31821	<10 ka	1988.87	716.25	45	321.305	1150.87	15.2644	0.336064	226.801
344	rs		2.78263	-73.5213	-46.3098	GRAN	6.49773	<10 ka	1992.78	745	2.25	393.032	1340.42	30.5064	0.385258	210.86
345	rs		2.4554	-73.3064	-46.3313	GRAN	21.4936	<10 ka	1862.83	756.5	21.75	279.915	1309.06	20.0366	0.284211	67.3344
346	rs		3.11063	-73.6673	-46.3866	GRAN	1.9794	<20 ka	2067.98	692.5	82.5	397.499	1423.08	25.8533	0.325466	199.142
347	rs		1.14577	-73.6686	-46.5181	GRAN	7.29065	<10 ka	2061.82	926.25	53	452.123	1564.4	24.2813	0.350334	131.02
348	rs		2.22801	-74.994	-46.2773	META	10.103	<20 ka	2244.86	605.5	46	340.729	707.49	17.4854	0.411301	113.845
349	rs		2.10359	-75.0173	-46.2367	META	10.7304	<20 ka	2229.17	658.75	182.75	452.737	680.704	20.4241	0.422434	110.529
350	rs		1.08074	-73.3601	-46.4635	GRAN	26.3585	<10 ka	1804.35	1320.25	250.5	662.614	1603.15	27.1442	0.40409	353.847
351	rs		1.91254	-73.336	-46.4356	GRAN	26.1632	<15 ka	1798.74	1222.5	173	667.466	1425.65	27.9823	0.410819	253.323
352	rs		1.86304	-73.4222	-46.3655	GRAN	16.2861	<10 ka	1923.69	855.75	165.25	403.876	1348.71	24.0613	0.349989	155.517
353	rs		1.05357	-73.6894	-46.54	GRAN	6.78079	<20 ka	2062.03	819.5	26.75	392.883	1533.33	26.6082	0.362931	163.527
354	rs		2.16643	-73.8496	-46.6686	GRAN	1.15274	<5 ka	2156.46	677.25	9	256.683	1445.46	24.1439	0.326303	226.001
355	rs		0.907951	-75.1518	-46.6009	SEDR	19.4834	<25 ka	2293.72	371.5	7	94.7975	606.893	16.3129	0.295513	62.2233
356	rs		1.44366	-73.9474	-46.8172	GRAN	2.96345	<5 ka	2308.33	515.75	44	205.609	944.943	14.3172	0.217598	102.152
357	rs		1.02131	-75.1743	-46.7124	SEDR	18.7836	<25 ka	2338.14	195.75	2.75	83.7227	364.761	11.2019	0.311434	67.806
358	rs		1.8652	-74.3815	-47.0953	GRAN	12.1319	<25 ka	2720.32	408	69.25	213.723	723.034	13.8489	0.302266	132.565
359	rs		1.14058	-74.3811	-47.064	GRAN	13.5415	<25 ka	2674.09	735.25	351.75	549.949	743.328	20.9208	0.440581	199.013
360	rs		1.80178	-71.911	-48.0336	SEDR	13.288	<30 ka	272.167	1081.25	828.75	929.542	446.82	6.57925	0.326743	897.758
367	rs		3.44696	-72.2007	-48.0009	META	1.20968	na	469.239	1793.25	981.75	1300.84	1087.45	17.9935	0.347316	1059.21
368	rs		1.46651	-72.1243	-47.9702	VSED	2.05072	<25 ka	405.667	1637.25	910	1242.9	1217.45	15.5543	0.288316	1034.41
371	rs		1.73122	-72.1403	-48.2767	META	3.85831	<25 ka	458.985	1489	715	1009.57	1415.34	14.9247	0.364555	879.842
373	rs		3.87899	-71.9929	-48.3169	SEDR	11.572	na	334.567	1234.5	694	848.812	879.694	8.58918	0.346553	845.01
374	rs		2.1549	-71.9705	-48.3145	SEDR	13.1699	na	331.43	1213.5	720	884.59	798.025	7.96205	0.346816	848.004
375	rs		1.77346	-71.9553	-48.3146	SEDR	14.1728	na	329.779	1210.5	705	889.682	754.683	7.46142	0.336688	835.549
376	rs		4.94303	-71.9351	-48.3201	SEDR	13.71	na	321.748	1105	619.25	748.998	681.173	6.46265	0.300456	786.019
377	rs		5.56526	-71.9069	-48.3096	SEDR	13.2698	na	308.555	1211.75	632.5	813.27	655.373	6.40583	0.327607	802.716
379	rs		2.24776	-72.1765	-48.186	META	3.24648	<20 ka	458.261	1968.75	1085.5	1392.8	1446.71	16.2554	0.407059	1042.45
380	ds		1.76862	-72.0697	-48.3586	DEPO	4.78932	<13 ka	362.625	717.75	560	630.72	989.018	8.96889	0.258409	688.384
383	rs		0.988213	-72.2642	-48.2886	META	2.41409	<13 ka	473.906	798.75	506.75	640.834	870.918	10.6789	0.220445	496.445
384	rs		0.969337	-73.4281	-47.9879	META	22.0131	<13 ka	1736.11	711	108.5	366.321	1291.47	20.9601	0.386065	257.985
385	rs		2.42174	-72.7777	-48.1098	META	3.35873	<13 ka	901.051	1007	354	648.389	1318.98	16.8868	0.342832	408.612
386	dg		6.62201	-73.2119	-48.123	META	22.4737	<13 ka	1403.95	1038.75	1.5	424.432	1270.35	23.3045	0.456268	265.397
387	dg		3.07616	-73.9299	-48.1252	GRAN	37.7399	<20 ka	2423	938.5	90.25	486.352	1317.43	22.5446	0.41089	261.856
388	rs		1.96606	-73.2058	-48.1458	META	23.56	<13 ka	1389.75	999.75	43.75	420.167	1278.49	23.7136	0.436581	273.819
389	rs		1.14846	-74.2349	-48.0567	GRAN	31.2071	<20 ka	3051.12	519	8.5	178.456	1074.47	26.4903	0.353159	111.826
391	rs		4.86064	-72.2262	-48.4375	SEDR	1.4832	<13 ka	470.571	1325.25	787.5	1043.25	1171.43	12.4032	0.289021	746.316
392	rs		2.67413	-72.23	-48.4556	SEDR	1.14891	<13 ka	479.5	1145.5	725.75	860.275	1252.82	14.9409	0.319882	823.333
395	rs		1.21691	-72.0659	-48.4462	VSED	2.49756	<25 ka	373.403	952.5	737	836.445	648.722	7.38565	0.302291	686.103
397	rs		1.8552	-72.1337	-48.4769	SEDR	2.8023	<15 ka	407.468	982.5	625	735.277	861.15	7.58062	0.29347	765.51
398	ds		0.917129	-72.1092	-48.4942	DEPO	0.970102	<15 ka	393.636	760	641.5	686.564	809.231	7.76664	0.304379	742.523
399	rs		2.77479	-72.1634	-48.4714	SEDR	4.77492	<13 ka	427.92	1323.25	780.5	984.667	987.309	8.80011	0.300401	797.843
402	rs		3.01397	-72.5222	-48.5203	VSED	5.77608	<13 ka	660.696	1890.5	342.75	1046.22	1625.34	17.4904	0.339965	566.463
403	dg		7.72989	-72.5222	-48.5452	META	5.88218	<13 ka	647.768	1563.75	252	792.386	1569.5	15.9173	0.329084	516.854
404	dg		6.09349	-72.5195	-48.605	META	6.51162	<20 ka	639.77	1402.5	252	678.92	1393.17	15.7318	0.345865	478.082
405	dg		6.1661	-73.3496	-48.3362	META	37.328	<5 ka	1613.9	869.75	27.25	392.33	1241.66	18.9399	0.382333	206.269
406	rs		1.57139	-72.4859	-48.405	META	0.46153	<13 ka	666.561	1512.75	448.5	946.554	1456.39	21.296	0.347529	584.521
407	dg		1.75306	-72.4704	-48.4753	META	6.85375	<10 ka	660.638	1386.5	477.25	843.259	1654.53	26.3506	0.46059	774.294
408	dg		1.35904	-72.4924	-48.4787	META	7.12724	<13 ka	667.554	1158.25	438	826.176	1628.36	26.0692	0.409913	640.955
409	rs		2.69289	-72.5268	-48.4482	META	4.72918	<13 ka	686.109	1423.5	375	841.635	1439.17	17.5362	0.275146	414.952
410	rs		9.19069	-72.1317	-48.518	SEDR	2.82503	<20 ka	417.862	1115.75	660.75	923.202	967.409	11.4501	0.353645	824.946
411	rs		8.44861	-72.1413	-48.4918	SEDR	3.33918	<20 ka	419.045	1208.25	638.25	915.64	957.715	8.6432	0.317147	829.407
412	dg		6.48776	-72.2523	-48.3593	META	1.65426	<13 ka	486.237	1177.75	514.5	758.587	1244.32	11.9065	0.224672	649.672
413	dg		3.18278	-72.8812	-48.3596	META	10.1435	<13 ka	997.766	903	267.25	564.249	1190.08	17.2639	0.348952	421.579
414	rs		1.39575	-72.9364	-48.3893	META	8.1706	<13 ka	1035.36	804.75	258.75	510.714	974.715	14.0581	0.307963	304.903
415	dg		2.64964	-72.9101	-48.3011	META	16.8401	<10 ka	1024.77	1377.75	804.75	1041.02	1342.09	20.7804	0.447223	649.871
416	rs		1.53481	-73.2769	-48.3394	META	32.1808	<5 ka	1540.65	282.25	41.25	146.323	1271.69	15.5733	0.317033	146.333
417	rs		1.17445	-73.2856	-48.2763	META	36.0344	<10 ka	1544.36	627.25	43	299.991	1026.78	14.081	0.306776	98.4578
418	dg		4.56618	-73.4146	-48.2518	META	43.0434	<10 ka	1690.83	941	7.25	448.084	1056.1	18.6321	0.41005	335.146
419	dg		7.61231	-73.7146	-48.1649	META	44.4441	<10 ka	2108.11	1020.75	16.75	508.777	1293.85	23.8874	0.418818	204.681
425	rs		1.03942	-74.7582	-48.2081	GRAN	21.2957	<20 ka	4054.69	422	1.25	207.561	690.296	18.1416	0.247261	36.2538
426	dg		3.17036	-73.5231	-48.3396	META	48.2367	<0.2 ka	1804.49	987.75	486	670.111	1501.31	15.8875	0.365901	371.844
427	dg		3.10092	-73.2472	-48.4071	META	27.6863	<5 ka	1477.13	1575.25	487.5	996.26	1489.26	16.5016	0.407592	604.749
428	dg		2.48534	-73.0064	-48.4829	META	8.33363	<5 ka	1127.55	1301	386.25	894.234	1541.51	19.5435	0.401453	549.914
429	dg		1.08356	-73.0153	-48.4917	META	8.77822	<5 ka	1139.7	1356.5	416	901.907	1617.39	20.2301	0.410012	608.091
430	rs		2.67888	-73.0197	-48.5026	META	8.90549	<5 ka	1147.08	1460.5	452.75	878.902	1649.81	20.3011	0.420021	697.06
433	dg		1.21387	-72.4475	-48.4815	META	7.99081	<0.2 ka	659.609	1218.5	732.25	941.582	1653.44	24.974	0.509946	952.93
434	rs		2.40931	-72.8484	-48.3779	META	8.35014	<13 ka	953.029	1204	269.25	601.922	1271.41	16.2717	0.340097	469.022
435	dg		1.93246	-72.6015	-48.3607	META	0.702005	<13 ka	722.03	797.75	306	472.446	972.329	14.1479	0.248039	314.141
436	rs		2.57473	-73.7505	-48.3336	META	32.2178	<5 ka	2119.88	1028.25	189.25	590.233	1278.83	22.6583	0.481566	390.048
437	rs		2.30858	-72.3164	-48.3824	META	3.10323	<13 ka	564.075	1616.5	843.75	1123.99	1373.31	19.9285	0.350723	859.352
438	dg		3.27463	-72.4501	-48.3476	META	1.661	<13 ka	631.489	1199.75	494.75	844.571	1260.22	16.9884	0.335895	562.108
439	dg		5.31728	-72.6783	-48.3164	META	0.752235	<13 ka	803.228	1788.25	267.75	848.557	1564.63	20.2096	0.335049	515.89
440	rs		1.13145	-72.646	-48.3192	META	1.64205	<13 ka	763.971	656.5	267.75	443.31	1314.23	17.4941	0.288931	373.744
441	dg		7.00266	-72.5126	-48.681	VSED	6.1953	<13 ka	621.662	1057.25	252	677.971	1458.63	18.1896	0.363311	543.498
442	rs		3.42631	-72.6942	-48.9695	META	2.89997	<10 ka	756.266	1680.75	509.75	1054.19	1459.29	20.4764	0.446248	748.774
443	cx		5.1057	-72.2667	-48.992	META	8.92257	<15 ka	430.754	928.25	252	497.364	1179.42	14.8978	0.299098	454.697
444	cx		8.67773	-71.8607	-48.6948	EFVR	6.80764	<20 ka	312.971	1498.25	1114.75	1263.16	520.622	6.31631	0.48336	1220.42
449	cx		8.40752	-72.1494	-48.6473	SEDR	2.97072	na	446.681	1534	951.75	1201.88	927.148	11.5012	0.453488	1160.18
452	dg		7.49774	-73.0931	-48.616	META	10.4466	<10 ka	1177.08	1968	341.5	1156.72	2104.64	25.1911	0.401298	798.977
453	dg		17.3483	-73.0802	-48.6523	META	8.45499	<10 ka	1160.96	1814.25	257.5	904.432	1766.94	18.4308	0.338668	567.583
454	rs		2.34576	-72.4573	-48.6504	VSED	11.1215	<20 ka	602.511	1601.75	814	1038.84	1309.92	19.1213	0.4501	851.199
459	rs		0.950583	-72.7425	-48.6136	META	0.719019	<13 ka	789.418	819.75	256.75	492.518	1640.71	17.6819	0.301941	537.327
460	dg		9.68916	-72.6104	-48.5677	META	0.395563	<13 ka	713.182	1646	308.75	957.436	1453.73	15.7077	0.321964	469.971
461	rs		4.49171	-72.5719	-48.7319	SEDR	0.389755	<13 ka	664.877	1704	252	804.681	1668.08	19.0322	0.354014	532.58
462	rs		1.72002	-72.0399	-48.7361	EFVR	6.45766	<25 ka	401.007	1840.25	1561	1707.51	646.539	7.80786	0.462274	1449.71
465	rs		1.82664	-72.4062	-48.6004	VSED	10.4861	<20 ka	613.319	1674.25	1085	1304.02	1311.81	19.7102	0.522704	994.656
466	dg		6.59753	-72.3744	-48.5914	VSED	8.04069	<20 ka	601.552	1841.5	1104	1463.73	1251.1	20.2935	0.518784	1130.79
467	rs		1.83962	-72.3812	-48.5718	VSED	7.63299	<20 ka	603.383	1720.25	1141.75	1402.96	1337.73	20.4681	0.551231	1127.96
468	rs		2.82365	-72.4494	-48.6256	VSED	11.741	<20 ka	616.552	1671	937.75	1176.42	1330.36	19.2957	0.478286	877.157
469	rs		1.26488	-72.425	-48.6188	VSED	11.9876	<20 ka	614.878	1309.25	989.75	1095.59	1288.22	19.3584	0.500827	948.171
472	dg		1.67312	-72.457	-48.6738	VSED	9.88295	<20 ka	604.146	1267.5	821.75	1022.05	1322.56	19.9351	0.438149	813.204
473	dg		1.05591	-72.2491	-48.5806	VSED	1.27533	na	510.557	1790.5	1307.75	1577.98	1162.81	21.6219	0.426204	1208.8
476	rs		1.4965	-72.4671	-48.6046	META	10.3634	<20 ka	628.264	1415	1052.5	1206.55	1423.89	21.91	0.468145	732.851
477	dg		6.84355	-72.951	-48.6744	META	1.36657	<10 ka	986.701	1815	598	1032.9	1829.47	18.4265	0.337893	651.192
478	rs		1.95549	-72.9475	-48.6383	META	0.496527	<10 ka	990.986	1471.25	486.25	902.504	1816.78	21.1434	0.3904	745.141
479	dg		11.5565	-72.74	-48.6769	META	0.336878	<13 ka	792.727	1768.25	252	756.814	1711.06	15.8411	0.320496	573.376
480	dg		5.72077	-73.0913	-48.5669	SEDR	12.1661	<5 ka	1199.2	2015.75	675.25	1292.53	2466.54	24.7913	0.412117	1083.82
481	dg		4.1638	-72.9213	-48.5949	META	1.16236	<10 ka	984.978	1821.75	505.25	1176.61	1680.3	22.7559	0.411406	787.202
482	dg		6.16849	-72.9345	-48.6256	META	0.847207	<10 ka	986.649	1840.75	524	1183.24	1786.87	22.6279	0.4073	777.806
483	dg		3.7099	-72.9095	-48.5608	META	4.80166	<10 ka	989.236	1708.75	478.5	1004.72	1519.05	24.3596	0.417174	752.204
484	dg		4.35523	-72.39	-48.8711	META	3.14195	<13 ka	511.414	1430	252	711.324	1416.68	17.4224	0.24241	327.93
485	dg		3.50167	-72.6766	-48.9369	META	2.40733	<10 ka	729.908	1571.5	605.25	1057.12	1458.39	18.9079	0.354304	579.936
486	dg		4.42017	-72.6881	-48.9522	META	2.49619	<10 ka	749.836	1718.75	575	1060.66	1469.47	20.1553	0.413873	682.583
487	rs		3.02216	-72.3668	-48.8719	META	4.81957	<15 ka	501.458	1423.25	283.25	749.725	1468.14	18.6346	0.269102	351.051
488	rs		1.36268	-72.3559	-48.8586	META	5.41124	<15 ka	505.496	1411.5	330.25	768.237	1535.5	22.8621	0.34531	429.693
491	dg		8.45258	-72.3943	-48.8384	META	4.11308	<13 ka	523.971	1853.5	464.25	1101.07	1570.88	20.5731	0.347613	474.713
493	dg		5.90716	-73.1256	-48.9502	META	10.2443	<0.2 ka	1231.3	1334	264.5	739.41	1596.5	19.0248	0.369104	541.172
494	cx		13.4924	-72.3335	-49.0532	VSED	10.7056	<25 ka	423.147	991.5	252	594.054	911.987	10.5323	0.219462	415.753
495	cx		6.8872	-72.3111	-49.0259	SEDR	10.1957	<20 ka	441.928	1137.25	354.5	861.092	1120.03	13.6174	0.283865	562.66
496	cx		14.4788	-72.2818	-49.0152	VSED	10.818	<20 ka	430.187	1366.25	360.75	746.354	1111.74	12.7095	0.295882	516.165
500	cx		57.8493	-72.1601	-49.0099	SEDR	14.303	na	394.54	1808.25	351.5	956.659	1148.77	10.9003	0.481346	875.951
506	dg		2.76926	-72.4923	-48.8142	VSED	0.82141	<13 ka	570.643	796	252.5	458.473	1127.14	8.38607	0.203938	284.965
508	cx		7.45883	-72.2178	-48.9605	VSED	7.91357	na	405.579	1109.25	449.25	738.769	1271.76	12.0175	0.377758	608.613
510	rs		4.44361	-72.2102	-49.0072	VSED	12.7695	<15 ka	388.601	781.25	312	509.844	1148.01	11.0226	0.366446	534.614
514	rs		1.81539	-72.3645	-49.0305	META	7.42946	<25 ka	443.942	594.75	252	370.221	1056.55	9.26509	0.211216	439.712
515	rs		1.99877	-72.6547	-48.9892	VSED	6.4328	<10 ka	737.312	1832.75	1062.75	1394.22	1498.32	21.2204	0.448266	823.499
516	dg		5.02828	-72.7856	-48.9414	META	0.907024	<10 ka	835.883	1585	600.5	1005.73	1363.68	20.4684	0.440137	732.615
517	dg		2.39079	-73.1029	-48.925	META	11.3046	<0.2 ka	1181.43	906.25	266.25	559.159	1498.32	15.403	0.32471	438.143
518	dg		3.95551	-73.1277	-48.8962	META	14.9828	<0.2 ka	1212.05	971	252	556.918	1713.43	15.84	0.296074	469.615
519	dg		9.21852	-72.9444	-48.924	META	4.49659	<10 ka	992.176	1728	274.25	801.508	1594.48	18.7215	0.36186	613.021
520	dg		2.53572	-72.4637	-48.8507	VSED	1.12523	<13 ka	548.051	870	253.5	493.455	1085.06	11.8252	0.229946	328.006
521	dg		2.79522	-72.4236	-48.885	META	1.2344	<13 ka	515.489	642.75	252	382.29	1105.67	12.2713	0.178794	295.996
522	dg		2.54412	-74.7889	-48.6601	GRAN	8.4083	<20 ka	4237.07	932.5	-4.25	427.31	1039.35	26.9073	0.320036	85.2354
523	dg		2.78671	-73.2395	-48.6967	META	19.0521	<5 ka	1349.58	1560.75	378	896.158	2110.14	26.0641	0.448262	751.309
524	rs		3.56812	-72.9879	-49.1804	META	1.07364	<5 ka	1021.91	1707.25	724.75	1104.98	1781.57	23.2822	0.345999	732.283
528	cx		75.3278	-72.2006	-49.2523	SEDR	18.6418	na	399.681	1537	318.75	848.033	1015.13	8.38861	0.443502	801.363
530	cx		6.67518	-72.349	-49.2291	SEDR	18.1977	na	457.077	1107.25	473.5	746.179	1070.31	9.20703	0.367809	661.522
531	dg		6.71184	-72.8952	-49.1208	META	3.77064	<10 ka	920.261	1728.25	478	954.935	1611.59	24.8752	0.408761	729.039
532	rs		1.06478	-73.115	-48.9775	META	7.76864	<0.2 ka	1192.77	1406	441	912.239	1568.02	20.7416	0.405817	658.51
533	dg		5.0426	-73.0212	-49.011	META	0.041547	<5 ka	1087.6	1168.75	264.25	784.406	1709.84	20.1254	0.411116	664.195
534	rs		6.52225	-73.8996	-49.0394	META	50.5803	<10 ka	2517.77	1144.5	151.25	529.509	1062.37	14.3959	0.229011	216.243
535	ra		3.94979	-72.3924	-43.3768	EFVR	0.701421	<0.2 ka	1894.19	1439	394.75	619.797	1584.68	19.7598	0.38181	551.984
536	rs		6.2071	-72.3312	-43.4951	SEDR	2.67372	<20 ka	1818.21	1190	188	658.11	1643.24	22.3236	0.392353	517.181
537	ra	Y	2.40645	-72.4323	-43.4809	GRAN	4.73427	<10 ka	1806.1	1554	434.25	976.398	1504.26	26.4215	0.454396	620.547
543	rs		1.11199	-75.1809	-48.9196	GRAN	6.582	<20 ka	4821.69	714	6.75	316.397	773.902	23.7308	0.312554	51.4202
544	rs		1.17826	-72.8554	-49.2063	META	1.25552	<20 ka	843.177	1156.5	496.25	745.913	1479.46	24.8872	0.398038	683.027
545	rs		2.82432	-72.8535	-49.1677	VSED	1.03126	<10 ka	875.486	1713.25	729.25	1199.99	1552.69	28.4468	0.461312	865.199
547	rs		1.81152	-72.8125	-49.1645	VSED	3.83122	<0.2 ka	839.589	2027.75	1086.75	1506.42	1430.79	25.4346	0.508039	1053.1
548	rs		1.27341	-72.6606	-49.0965	VSED	3.67181	<10 ka	727.771	1645.5	1309.5	1453.71	1250.02	18.477	0.52695	968.843
549	dg		8.72672	-72.6344	-49.0649	VSED	4.04639	na	684.885	1684.5	914.5	1287.61	1369.07	19.6135	0.466384	779.735
552	rs		2.82933	-72.5786	-49.1026	VSED	1.72542	na	620.752	1245	493.25	898.077	1435.64	18.433	0.422969	665.523
555	cx		21.6014	-72.2979	-49.2328	SEDR	21.0572	na	433.654	1129	449.5	792.368	1082.35	9.92966	0.383481	687.437
557	ef		3.32041	-72.514	-49.1714	SEDR	7.56277	na	557.714	968	439.25	728.588	1367.75	14.0968	0.373309	692.824
558	cx		5.93941	-72.7829	-49.3607	SEDR	6.0889	<20 ka	711.433	1660.25	333.5	881.652	1415.14	14.6591	0.30367	571.699
559	cx		6.18663	-72.814	-49.3502	SEDR	5.6842	<20 ka	740.007	1154	364.25	646.432	1298.35	13.7734	0.307005	524.881
560	rs		7.37314	-72.8308	-49.3157	SEDR	4.20728	<20 ka	764.514	1090.75	424	658.262	1256.95	14.8498	0.357419	615.148
561	rs		6.66672	-72.8298	-49.29	SEDR	3.85827	<20 ka	782.844	1351.5	546.75	920.608	1295.2	16.0248	0.401868	716.041
562	rs		1.74747	-74.4959	-48.8283	GRAN	6.06241	<20 ka	3678.55	834.75	136.75	478.75	1033.8	26.649	0.393504	102.458
564	rs		2.72544	-73.0091	-49.3936	SEDR	0.797847	<10 ka	1012.65	1507	598.5	957.129	1985.21	24.8768	0.324512	797.701
565	rs		4.20334	-72.9406	-49.3981	VSED	2.95956	<10 ka	877.929	887.75	486	668.39	1553.87	14.6153	0.323407	618.284
566	rs		8.67029	-72.9645	-49.3779	SEDR	3.41146	<0.2 ka	922.183	1468.75	588	956.161	1636.63	16.4084	0.331806	674.583
567	rs		1.63195	-73.0545	-49.3639	VSED	1.49056	<0.2 ka	1123.71	1647.75	1019.25	1333.52	2031.34	25.684	0.349939	899.671
568	rs		4.69805	-72.9528	-49.4111	SEDR	3.18508	<10 ka	891.936	1269	528.25	833.677	1729.42	16.6432	0.31701	639.671
569	rs		0.993417	-72.9584	-49.4376	SEDR	2.65283	<10 ka	891.986	1230.25	685	909.704	1833.3	17.7523	0.276631	597.662
570	cx		4.93426	-72.7155	-49.3648	SEDR	1.54328	<35 ka	658.2	1346	424.75	724.299	1437.19	16.54	0.388609	687.371
578	cx		24.3873	-72.0032	-49.5906	EFVR	32.062	<35 ka	251.514	879.5	387	575.731	667.601	6.30619	0.42463	588.148
580	cx		16.5392	-72.0439	-49.5745	EFVR	27.6615	<35 ka	281.965	998	430.25	800.917	655.57	6.09381	0.533	730.027
581	cx		11.917	-72.0944	-49.5623	EFVR	23.1601	<35 ka	304.486	1038.5	459.5	797.44	665.403	6.07159	0.53174	752.636
582	cx		49.3147	-72.1605	-49.541	EFVR	18.0975	na	322.326	1177.75	464	792.365	726.015	6.64838	0.471678	710.284
587	cx		23.5357	-72.3193	-49.5302	SEDR	6.78908	<35 ka	369.929	1228.75	420.5	711.726	912.726	8.33378	0.350439	582.904
588	cx		20.7993	-72.3716	-49.4984	SEDR	5.78378	<20 ka	429.944	1483.25	391.25	980.486	1063.3	11.1551	0.44884	812.433
589	cx		39.2359	-72.4356	-49.4874	EFVR	3.95599	<20 ka	477.738	1685.75	306.25	984.352	1212.75	12.3499	0.45573	909.1
595	rs		5.32982	-72.9756	-49.346	VSED	1.963	<10 ka	963.401	1500.25	580.5	967	1631.07	19.1167	0.320418	672.017
596	rs		0.940893	-74.5342	-49.0369	GRAN	9.4298	<13 ka	3758.93	736.5	45.25	303.277	1268.76	26.1784	0.387389	145.535
597	rs		0.982289	-75.6487	-49.0065	GRAN	11.7925	<25 ka	5233.96	439.75	26.5	223.28	615.288	13.1354	0.183337	18.0937
598	rs		1.32898	-73.0932	-49.4169	VSED	1.37715	<10 ka	1143.66	1809.25	1054.75	1422.85	1828.34	22.6716	0.330456	904.802
599	rs		1.32948	-74.8331	-49.1906	GRAN	24.8323	<13 ka	4383.8	985.5	47.75	514.037	1121.56	29.3772	0.424184	162.951
600	rs		1.1338	-74.4107	-49.0487	META	16.4128	<20 ka	3590.51	475.25	4.25	178.586	906.598	17.5301	0.262975	61.5232
602	cx		15.8716	-71.8116	-49.7871	EFVR	20.2784	<35 ka	195.874	818.25	313.5	478.881	510.59	5.38603	0.276449	383.093
604	ds		1.28778	-72.1079	-49.8077	SEDR	19.1999	<25 ka	236.259	400.25	271.25	312.447	331.504	3.62565	0.169625	267.949
605	cx		1.22793	-72.2322	-49.7934	SEDR	11.0801	<25 ka	290.536	645	279.75	445.418	554.727	7.32885	0.247095	346.08
606	cx		4.2818	-72.2775	-49.7868	SEDR	8.48293	<25 ka	321.993	707.75	295.5	470.117	661.743	7.4255	0.297946	425.476
607	rs		5.27694	-72.6855	-49.7045	SEDR	16.0896	<20 ka	583.923	1088.5	309.25	635.138	1025.87	10.9112	0.293331	466.814
608	rs		1.10879	-72.8242	-49.7513	SEDR	7.00291	<13 ka	732.159	1010.5	612.25	753.714	1054.88	14.5241	0.411199	739.836
609	rs		4.82989	-72.8608	-49.778	SEDR	4.54313	<13 ka	784.587	1309.25	627	897.943	1179.41	16.1393	0.397101	838.921
610	cx		5.41483	-72.3976	-49.7524	SEDR	3.48193	<25 ka	386.768	1106.75	357	607.767	803.284	8.96095	0.305771	421.01
611	cx		2.98117	-72.3851	-49.7683	SEDR	2.88125	<25 ka	383.264	1018.5	469.25	775.539	797.49	9.90589	0.349638	469.487
612	cx		5.62313	-72.4228	-49.7498	SEDR	1.96562	<25 ka	400.636	1112.5	412.5	696.017	805.782	9.09282	0.321903	443.44
613	rs		1.48453	-72.558	-49.7423	SEDR	7.18617	<25 ka	474.537	718	346.5	512.059	755.895	8.73627	0.352289	462.784
614	rs		3.38126	-72.8363	-49.8971	SEDR	10.5885	<10 ka	741.831	1343.75	691	1009.68	1124.64	12.8349	0.287985	794.192
615	rs		2.149	-72.8832	-49.6871	SEDR	2.96369	<20 ka	794.671	858.75	377.25	614.168	1646.35	17.9507	0.304586	540.712
616	rs		2.4102	-72.9544	-49.5819	VSED	2.3766	<10 ka	869.685	1320.25	255.5	615.332	1546.6	18.0174	0.232635	458.683
617	rs		1.02551	-74.5785	-49.275	GRAN	30.9957	<13 ka	3935.45	633.5	31	251.339	1356.29	25.2379	0.37319	171.593
618	rs		3.53122	-74.6043	-49.3437	GRAN	38.3218	<13 ka	4002.97	771.25	15.25	334.017	1211.73	27.9898	0.391673	202.529
619	rs		2.97768	-74.0088	-49.5094	META	43.6722	<13 ka	2671.49	894.25	2.25	340.537	1149.86	20.5637	0.388292	297.832
621	rs		3.88674	-73.6153	-49.6771	META	19.4861	<0.2 ka	1826.73	1110.5	380.25	656.847	1904.07	18.7255	0.475363	774.079
622	rs		1.01449	-74.7132	-49.2722	GRAN	30.5036	<13 ka	4156.5	1068.5	377.25	691.308	1246.41	29.2453	0.413886	211.107
624	rs		2.05643	-73.824	-49.451	META	42.3733	<10 ka	2230.15	1081.75	288.25	643.313	1666.06	29.1686	0.429872	295.261
625	rs		3.99847	-73.0296	-50.029	VSED	4.15769	<20 ka	1007.72	1727.75	609	1213.31	1604.42	22.222	0.479935	827.438
626	rs		1.19225	-72.9809	-50.0129	VSED	2.83603	<10 ka	1026.04	1641.75	953.25	1238.87	1410.47	22.1953	0.49489	1047.74
627	rs		1.90001	-72.8377	-49.8506	SEDR	9.66889	<13 ka	769.411	1212	751.75	898.179	1086.55	16.5398	0.378518	895.943
628	cx		13.041	-72.033	-50.1011	SEDR	21.1615	<35 ka	209.137	542	186.75	303.865	515.604	5.99933	0.313011	308.693
631	rs		0.982528	-75.5467	-49.6793	META	46.8501	<20 ka	5921.23	460.75	45	190.46	519.463	8.53544	0.14469	28.3914
632	dg		2.69818	-73.7158	-49.7237	META	27.067	<10 ka	2071.7	958.25	4	459.452	1761.7	28.037	0.37448	280.311
633	rs		1.87875	-72.7363	-49.7483	SEDR	13.3381	<13 ka	638.5	911.25	562.75	706.314	995.878	14.5713	0.406166	666.28
634	rs		2.76294	-74.1133	-49.7807	GRAN	28.2437	<13 ka	2996.3	739.75	39	362.506	1098.07	27.4815	0.387266	101.865
635	cx		4.42002	-72.3319	-50.3923	SEDR	32.6865	<30 ka	342.35	1079.75	427.75	658.914	941.296	8.99083	0.389436	554.076
636	rs		3.38321	-72.3062	-50.3803	SEDR	33.0714	<30 ka	309.641	972	389	588.712	887.105	8.92785	0.379003	468.023
637	rs		2.4243	-72.2793	-50.3728	SEDR	33.9838	<30 ka	291.6	865	340.25	569.394	857.604	9.42941	0.374625	412.186
638	rs		1.71004	-72.2546	-50.3676	SEDR	35.0207	<30 ka	279.085	670.75	318.75	429.714	843.061	9.77657	0.376607	388.801
639	cx		5.36329	-72.1925	-50.3936	SEDR	40.3006	<30 ka	322.336	1028.5	481.75	767.954	833.178	11.2461	0.537097	638.012
640	ef		3.68221	-72.1559	-50.3477	SEDR	40.2941	<30 ka	255.29	898.75	245.25	534.314	772.518	7.48827	0.387413	443.661
645	cx		10.0316	-72.1769	-50.3495	SEDR	38.6018	<30 ka	257.61	875	229	557.708	788.501	8.37301	0.366924	407.688
646	cx		6.9499	-72.133	-50.3433	SEDR	41.3131	<30 ka	235.79	921.75	240.5	454.042	704.872	6.29682	0.340229	391.823
647	rs		1.23186	-72.9235	-50.1595	SEDR	3.35086	<13 ka	819.241	1352	873	1094.35	1575.64	19.1989	0.386509	767.435
648	rs		2.24134	-73.2849	-50.2274	SEDR	6.14307	<10 ka	1195.97	884	184.25	471.457	1729.83	16.9591	0.323031	382.218
649	dg		4.06036	-73.2859	-50.1924	SEDR	3.60807	<10 ka	1220.94	972.75	180.5	492.804	1924.5	17.6812	0.280519	405.252
650	rs		0.91406	-73.3734	-50.0897	META	3.03463	<0.2 ka	1337.65	994	335.75	597.474	2206.81	21.6115	0.328061	521.16
651	rs		0.975519	-73.3249	-49.9776	META	1.66483	<5 ka	1325.72	605.75	228.75	379.136	1983.61	20.1762	0.2831	498.704
652	rs		2.54839	-72.9739	-50.2457	VSED	11.001	<13 ka	808.319	1437.25	278	695.6	1330.43	16.701	0.275449	323.233
653	cx		2.67217	-72.3359	-50.5016	SEDR	42.1336	<20 ka	392.958	757.75	522.75	626.924	985.339	13.2073	0.428636	688.104
654	cx		1.03876	-72.2705	-50.5026	SEDR	44.9357	<20 ka	380.944	914.75	682.5	802.877	791.992	10.7935	0.488001	802.051
655	cx		14.5234	-72.0825	-50.5571	EFVR	56.3611	<30 ka	369.648	1472	892.5	1096.58	682.742	7.05822	0.385549	1025.12
657	rs		2.81462	-72.1351	-50.6096	EFVR	49.6127	<20 ka	429.535	1777.25	1179.75	1497.92	928.489	12.6554	0.332471	1079.02
658	cx		13.7941	-72.1538	-50.5871	EFVR	51.5936	<20 ka	406.931	1794.5	990	1187.99	886.612	8.78832	0.320299	1031.04
659	cx		5.51465	-72.1769	-50.6146	EFVR	48.2059	<20 ka	447.819	1828.25	1078.75	1351.98	1029.17	13.2857	0.332439	1078.62
660	cx		1.0986	-71.9939	-50.6307	EFVR	51.6187	<25 ka	356.707	1184.75	1014.5	1082.85	523.53	6.74018	0.524228	1131.01
661	cx		1.95768	-71.959	-50.635	EFVR	52.3349	<25 ka	337.887	1170.75	978.25	1054.36	514.303	6.41404	0.538552	1099.23
662	cx		1.50799	-71.9556	-50.6556	SEDR	50.5767	<25 ka	342.87	1232.5	998.25	1104.01	513.341	6.09655	0.554776	1111.8
663	cx		1.05933	-71.915	-50.6459	SEDR	52.9297	<30 ka	317.89	1176.75	970.75	1054.27	502.507	6.32636	0.571938	1059.54
664	cx		5.25305	-71.7146	-50.6558	EFVR	60.1849	<30 ka	221.301	886.25	628.75	735.84	461.076	5.31859	0.496454	758.969
665	cx		2.75074	-72.0364	-50.6179	EFVR	51.4496	<25 ka	388.229	1466.5	1085.25	1199.73	598.973	7.13393	0.486705	1157.12
666	cx		3.22762	-72.0051	-50.6115	EFVR	53.0953	<25 ka	366.393	1320.25	1039.75	1136.16	528.878	6.12237	0.518859	1153.57
667	dg		3.84533	-73.0019	-50.6259	SEDR	0.384452	<13 ka	854.141	1323	220.75	708.714	1609.15	15.5018	0.27354	444.958
668	dg		1.55975	-72.9943	-50.6145	SEDR	1.53195	<13 ka	835.448	1257	341.5	720.205	1550.17	15.0825	0.27537	410.381
669	ef		0.940276	-72.8306	-50.3456	SEDR	13.5246	<15 ka	671.807	1139.75	474	797.66	1286.5	16.6659	0.307694	464.913
670	rs		2.25503	-72.2801	-50.6764	EFVR	39.9451	<5 ka	508.179	1798.5	1387.5	1579.63	1151.84	21.948	0.395587	1064.91
671	cx	Y	8.83002	-72.1922	-50.6791	EFVR	41.0137	<5 ka	445.752	2033	961	1303.77	1144.31	18.4436	0.357658	1040.68
672	cx		2.52975	-72.2676	-50.7076	EFVR	36.666	<5 ka	484.329	1462	975.5	1168.73	1194.41	21.0954	0.385213	1060.46
673	rs		2.62454	-72.7454	-50.5709	SEDR	19.4326	<20 ka	617.028	988.5	570.5	729.169	1000.11	16.5261	0.444486	536.398
674	ef		1.47093	-72.6072	-50.5423	EFVR	29.5669	<20 ka	599.873	1222.75	843.75	1039.58	1010.57	15.6044	0.509798	838.795
675	cx		6.5031	-72.6298	-50.5345	EFVR	28.5393	<20 ka	577.924	1399	664.5	1008.18	1094.14	15.5671	0.480052	705.414
676	cx		1.38691	-72.6281	-50.6005	SEDR	26.3558	<20 ka	588.191	1172	737.25	891.063	859.75	14.4004	0.484912	841.155
677	cx		0.927794	-72.6421	-50.5993	SEDR	25.413	<20 ka	587.712	1006.75	724	872.965	866.301	14.239	0.490533	807.436
678	cx		1.87863	-72.631	-50.5824	SEDR	26.6522	<20 ka	595.634	1262	837.5	1009.84	905.447	14.4481	0.497642	824.407
679	cx		1.55061	-72.6526	-50.5757	SEDR	25.4232	<20 ka	591.333	1251.25	803.25	982.49	946.861	14.7725	0.502073	746.505
680	cx		2.02319	-72.6658	-50.5769	SEDR	24.4935	<20 ka	590.077	1249.5	742	975.539	950.09	14.816	0.498825	709.184
681	ef	Y	9.42408	-72.5009	-50.5032	SEDR	37.4284	<20 ka	497.766	1285.25	595	882.47	1051.53	12.4371	0.465782	787.768
682	cx		1.32426	-72.2317	-50.6115	EFVR	47.6444	<20 ka	441.566	1414	1045.75	1151.82	1139.18	13.7816	0.34758	1016.26
683	cx		4.81399	-72.2675	-50.6068	EFVR	47.7315	<20 ka	444.196	1814	881.5	1166.67	1168.44	14.726	0.359609	989.05
684	ef	Y	3.06317	-72.2638	-50.5934	EFVR	49.2457	<20 ka	424.867	1169.5	791.25	954.507	1123.03	12.9004	0.367645	948.617
685	ef		1.1687	-72.2946	-50.5839	SEDR	49.6815	<20 ka	436.678	1148.5	844.5	973.835	1123.17	14.9608	0.368864	927.691
686	ef		2.63223	-72.3486	-50.5654	SEDR	46.9992	<20 ka	445.348	1452.25	708.25	1131.78	1084.16	15.4612	0.389191	867.404
687	rs		0.900941	-72.3341	-50.5416	SEDR	46.0147	<20 ka	410.296	1091.5	813.5	946.588	1025.67	13.5656	0.398514	758.763
688	cx		1.08665	-72.3432	-50.5356	SEDR	45.1264	<20 ka	410.854	1014.25	711.5	867.396	1033.05	13.7383	0.398649	741.386
689	cx	Y	10.4833	-72.322	-50.5736	SEDR	48.2037	<20 ka	439.407	1469.25	783	1067.12	1095.73	14.8342	0.382558	887.127
690	cx		2.47219	-72.275	-50.5681	SEDR	50.688	<20 ka	405	1110	741.5	906.489	1016.51	12.092	0.391487	863.577
691	cx		1.19579	-72.1167	-50.6464	EFVR	46.2231	<5 ka	432.993	1302.25	1021	1106.16	923.553	12.9807	0.387182	1100.98
692	cx		1.55852	-72.2374	-50.4315	SEDR	40.5278	<30 ka	369.945	1098.75	788	934.545	825.064	10.4521	0.551882	788.941
693	rs		1.1034	-72.4385	-50.4318	SEDR	31.7484	<20 ka	386.986	523.5	348	416.996	1061.66	12.7818	0.325947	454.528
694	cx		1.62201	-72.4478	-50.4773	SEDR	36.0112	<20 ka	433.116	819.25	467.25	631.364	1114.68	15.7073	0.40731	570.313
695	cx		1.09513	-72.3519	-50.5217	SEDR	43.4721	<20 ka	407.32	894.5	576.5	727.665	1031.98	14.1019	0.403787	697.19
696	cx		3.85245	-72.3269	-50.5185	SEDR	44.0607	<20 ka	388.423	1086	541.5	778.912	973.699	12.9813	0.418961	698.7
697	cx		3.07334	-72.2912	-50.5307	SEDR	46.8358	<20 ka	383.199	894.25	597	757.622	895.567	12.5823	0.433429	751.42
698	cx		4.19907	-72.2545	-50.5327	SEDR	48.2235	<20 ka	379.218	1018.25	658.5	819.972	796.749	11.0762	0.472993	807.019
699	cx		1.49924	-72.2549	-50.5063	SEDR	45.9363	<30 ka	379.574	1059	733.75	895.715	758.03	10.7307	0.50045	825.434
700	ef		1.0079	-72.2623	-50.4924	SEDR	44.3205	<30 ka	387.12	1007.75	808.5	917.074	765.928	9.94262	0.507223	848.556
701	cx		3.42548	-72.1217	-50.5897	EFVR	52.0173	<20 ka	413.517	1368.25	1011.5	1124.96	836.301	10.5013	0.331706	1054.13
703	cx		1.28157	-72.2522	-50.5481	SEDR	49.716	<20 ka	382.084	980.75	696.75	792.823	858.563	10.2214	0.444062	835.446
704	cx		0.989206	-72.325	-50.5576	SEDR	47.8917	<20 ka	423.826	1261.5	1008.5	1133.85	1045.41	14.4444	0.393065	817.17
705	cx		1.09842	-72.5011	-50.5334	SEDR	37.1184	<20 ka	519.423	984.25	752	832.633	986.287	11.6562	0.447841	871.683
706	cx		1.86448	-72.2158	-50.4398	SEDR	42.2768	<30 ka	374.811	937.25	703.5	832.037	791.315	9.87097	0.558064	836.509
707	cx		6.70964	-72.2562	-50.448	SEDR	40.7681	<30 ka	390.124	1242.75	888.5	1051.46	805.928	10.0244	0.543389	851.618
708	ef		1.57068	-72.346	-50.4595	SEDR	37.8263	<30 ka	416.846	1117.5	732	931.799	1022.89	13.6376	0.452481	753.677
709	rs		1.31809	-72.3823	-50.4323	EFVR	33.868	<30 ka	401.886	1173.75	770.75	990.631	1108.76	13.9573	0.389792	624.415
710	rs		0.939996	-72.3835	-50.4729	SEDR	37.648	<20 ka	415.289	896.25	456.75	637.638	1126.17	16.3555	0.411455	613.031
711	rs		2.37798	-73.102	-50.36	SEDR	10.8615	<10 ka	938.197	1081.75	316	624.135	1423.2	12.0467	0.241065	351.081
712	rs		2.69045	-73.5201	-50.4745	SEDR	9.08697	<0.2 ka	1707.88	1786	332.25	899.289	2018.07	20.7448	0.483677	758.44
713	rs		1.72285	-73.7026	-50.5128	GRAN	2.85069	<10 ka	1951.5	834.25	9.25	316.433	1385.33	20.0078	0.340542	200.38
714	rs		1.12907	-74.3636	-50.5649	GRAN	41.0883	<13 ka	3482.26	878	117.5	562.146	1220.25	24.5905	0.264316	83.7903
715	rs		1.21755	-73.9665	-50.547	GRAN	12.9918	<13 ka	2481.81	612.75	14.25	301.551	1122.2	29.551	0.394434	98.2033
716	rs		1.79177	-73.0753	-50.9025	SEDR	10.5754	<13 ka	964.322	837.25	316.5	498.368	1943.18	20.5001	0.302082	460.315
717	cx		3.10465	-72.5365	-50.7368	SEDR	33.1819	<20 ka	556.234	1225.25	815	982.617	842.641	12.1692	0.480008	917.731
718	rs		1.67248	-72.5382	-50.725	SEDR	32.7937	<20 ka	556.113	1136.75	856	977.136	792.308	11.8125	0.467784	943.485
719	cx		16.0403	-72.523	-50.7667	SEDR	31.5508	<20 ka	533.771	1414	639.75	1003.66	963	12.4334	0.481954	810.62
720	rs		1.48052	-72.4903	-50.8387	SEDR	23.2602	<20 ka	434.884	830.25	452.75	575.252	882.918	10.2529	0.368203	543.972
721	rs		2.60961	-72.1781	-50.7907	EFVR	29.7871	<10 ka	397.51	1262	954.25	1086.7	1386.34	17.1812	0.367012	960.747
722	rs		0.954781	-72.4214	-50.7527	SEDR	31.3034	<10 ka	465.931	888	653.25	740.512	1193.17	12.0249	0.415804	858.071
723	ef		2.26202	-72.4344	-50.7587	SEDR	30.7747	<10 ka	472.645	1069.75	619.75	791.418	1127.88	11.3882	0.433386	845.73
724	rs		1.27389	-72.6692	-50.7977	SEDR	26.6224	<13 ka	546.055	863.75	448.75	646.574	1241.12	15.4029	0.378943	579.877
725	rs		1.46082	-73.0492	-50.7028	VSED	1.78113	<10 ka	877.124	620.25	216.5	360.746	1638.33	14.6394	0.311459	473.2
726	cx		2.96967	-71.7565	-50.7714	EFVR	48.2713	<30 ka	230.095	888	667.5	756.013	514.494	5.51536	0.411343	719.843
727	cx		6.76164	-71.7849	-50.7616	EFVR	47.8035	<30 ka	246.476	1011.5	684.5	837.795	561.868	5.9762	0.441076	807.872
728	cx		15.1813	-71.7854	-50.7902	EFVR	45.3549	<30 ka	238.275	1090	627.5	819.717	565.508	5.8171	0.402771	736.071
729	cx		6.88912	-71.8463	-50.7919	EFVR	42.4847	<30 ka	261.592	1186	720.5	922.505	648.685	6.24111	0.428233	799.603
730	cx		19.796	-71.8935	-50.7718	EFVR	42.2332	<30 ka	293	1295.75	761.5	992.42	667.47	6.36207	0.49239	922.392
731	ef		10.325	-72.1457	-50.6649	EFVR	43.5652	<5 ka	429.354	1954.25	998.25	1292.58	1062.6	15.883	0.360259	1072.74
732	rs		3.67844	-72.1377	-50.6801	EFVR	42.3266	<10 ka	406.138	1776	1034	1306.31	1067.68	14.2273	0.361314	1042.2
733	rs		6.37559	-72.9924	-50.882	SEDR	13.2079	<13 ka	844.734	1226	177	612.595	1638.75	16.3684	0.304176	468.718
734	rs		1.11645	-73.4672	-50.6602	SEDR	11.5062	<5 ka	1608.83	539.25	2.5	214.12	2009.6	28.5654	0.365086	385.516
735	rs		2.26129	-73.7495	-50.7824	GRAN	4.75414	<10 ka	1959.15	876.25	134	440.336	1336.87	20.3963	0.360325	247.315
736	cx		13.9731	-72.4369	-50.6842	EFVR	39.0007	<10 ka	491.239	1815.5	805.5	1154.2	1057.24	14.8552	0.353933	911.944
737	rs		1.55752	-72.3927	-50.8188	SEDR	23.7725	<20 ka	420.903	983	435.25	706.662	1329.58	15.5535	0.388049	651.717
738	rs		2.53235	-72.404	-50.7576	SEDR	30.62	<10 ka	471.218	1114.75	619.75	826.635	1301.02	14.7838	0.407764	861.646
739	cx		15.2459	-72.3763	-50.7973	EFVR	26.0809	<20 ka	450.644	1862.5	483.75	1042.42	1471.09	17.6768	0.395518	782.063
740	cx	Y	22.4673	-72.3755	-50.7328	SEDR	33.2547	<20 ka	483.277	1889.5	667.25	1108.06	1326.89	16.0744	0.376748	934.823
741	cx		21.2528	-72.3405	-50.8357	EFVR	21.8535	<30 ka	387.938	1694.75	403	890.228	1437.14	16.536	0.341802	624.04
742	cx		9.3221	-72.3722	-50.7692	EFVR	29.1983	<20 ka	483.585	2026	581	1248.41	1458.93	18.69	0.396001	898.636
745	ds		3.98372	-72.3785	-50.9044	SEDR	14.1986	<35 ka	342.027	641.25	313	445.878	886.125	7.89536	0.298338	303.399
747	rs		1.8069	-72.5105	-50.8282	SEDR	24.9003	<20 ka	444.979	1019.25	476.75	671.347	917.415	9.92658	0.363776	557.7
748	rs		3.03165	-72.7164	-50.7961	SEDR	23.679	<13 ka	566.331	942.5	323.25	615.438	1152.34	16.1111	0.391852	529.581
749	rs		4.89159	-72.5672	-50.6953	SEDR	30.2685	<20 ka	587.568	1296	897	1064.76	724.585	12.1523	0.450314	995.813
750	rs		2.51584	-72.5449	-50.7113	SEDR	32.0566	<20 ka	560.329	1182	864	1020.21	753.18	11.6848	0.450482	964.423
753	rs		4.68741	-71.7402	-50.7059	EFVR	54.6309	<30 ka	224.938	852.5	595.25	727.866	511.46	6.40216	0.494242	726.168
754	cx		16.5501	-72.579	-50.8017	SEDR	29.7591	<20 ka	503.762	1444.25	477.75	808.872	1135.92	12.3708	0.376774	613.44
755	ef		1.46852	-72.6427	-50.7391	SEDR	25.9249	<20 ka	652.326	1589	896.5	1224.76	1091.34	17.5533	0.52098	973.18
756	rs		15.0993	-72.2032	-50.8224	EFVR	25.8365	<10 ka	346.221	1808.5	512	938.849	1465.39	14.7849	0.311973	722.478
757	rs		1.22257	-72.564	-50.7511	SEDR	31.6359	<20 ka	582.479	1222	798	965.697	971.59	13.9271	0.487257	888.68
758	ef		1.18411	-72.6309	-50.7231	SEDR	26.3395	<20 ka	646.514	1494.5	1000.75	1256.07	980.568	15.5781	0.514625	993.184
759	cx	Y	10.9924	-72.4445	-50.7203	SEDR	35.1098	<10 ka	474.911	1199	709.25	937.672	1020.55	10.6331	0.392948	886.684
761	rs		1.18961	-72.4936	-50.6753	EFVR	35.2556	<5 ka	522.695	1100.75	893	985.789	877.826	11.186	0.369992	985.969
762	cx		2.07108	-72.6338	-50.6149	SEDR	25.6629	<20 ka	591.951	1106.5	750	889.677	841.621	14.8727	0.48586	842.935
763	cx		1.19022	-72.6698	-50.6428	SEDR	22.7997	<20 ka	633.646	1233	832	1026.04	844.483	14.8483	0.469304	879.807
764	cx		1.55565	-72.7118	-50.5997	SEDR	20.6235	<20 ka	606.366	1180.5	671.75	896.91	900.883	14.1487	0.470355	689.33
765	ef		1.00852	-72.5846	-50.6092	SEDR	29.1966	<20 ka	595.348	1070.75	865.75	964.973	857.394	14.2383	0.45013	947.105
766	cx		4.96484	-72.5881	-50.6176	SEDR	28.9224	<20 ka	597.958	1372	807.5	1021.71	839.706	13.8911	0.452543	958.83
767	cx		2.04228	-72.6132	-50.6277	SEDR	26.9394	<20 ka	601	1219.5	843	1000.89	820.46	14.7191	0.477857	909.883
768	cx		2.65732	-72.4826	-50.6377	EFVR	36.0535	<10 ka	558.655	1451	972.75	1120.58	940.105	15.326	0.365995	1048.85
769	rs		1.80911	-72.7103	-50.7086	SEDR	20.5194	<20 ka	633.979	1355	739.5	1025.85	1066.62	18.0316	0.457389	770.74
771	rs		1.08042	-73.0367	-50.9154	SEDR	9.64704	<13 ka	966.441	962.25	533.5	741.751	1973.15	23.9121	0.341286	635.483
772	rs		2.80914	-72.4963	-50.7286	SEDR	34.9957	<20 ka	517.917	1375.75	1054.75	1197.92	823.986	10.2338	0.460534	922.849
773	rs		0.982889	-73.6914	-50.8753	META	2.54261	<5 ka	1857.77	1069.75	285.5	702.091	1376.23	18.7495	0.4132	417.555
774	rs		1.96449	-72.0309	-50.9901	SEDR	17.192	<35 ka	239.503	490.5	273.25	354.778	232.575	2.3661	0.253413	292.901
775	rs		0.900768	-72.6825	-51.0943	SEDR	20.1699	<13 ka	592.124	1084.5	627	872.929	1251.64	17.1903	0.389682	440.576
776	rs		1.65386	-72.7097	-51.0959	SEDR	22.0808	<13 ka	608.619	1027.75	545	790.711	1249.26	16.0197	0.388764	442.053
777	rs		2.85838	-72.7002	-51.1069	SEDR	21.6577	<13 ka	622.706	1336	622.25	1018.66	1289.24	18.3029	0.41845	472.433
778	cx		4.13659	-72.7556	-51.1077	SEDR	19.5193	<13 ka	622.566	1279	308.75	771.75	1224.45	13.8263	0.380745	433.473
779	dg		3.68616	-73.2066	-50.9299	SEDR	11.5805	<10 ka	1198.57	1661.75	326.75	882.051	2407.12	21.5791	0.286992	541.713
780	cx		2.32015	-72.7835	-51.129	SEDR	17.1808	<13 ka	651.041	1069	398	686.674	1192.1	14.0964	0.413488	479.573
781	dg		1.35501	-72.9179	-50.9605	SEDR	12.1845	<13 ka	839.333	1132.25	364.75	741.683	2199.83	24.2468	0.308096	516.608
782	dg		1.41875	-73.7211	-50.9268	META	3.04528	<10 ka	1927.26	672.75	2	289.271	1087.42	18.181	0.333846	146.483
783	rs		1.09284	-74.5693	-51.0393	GRAN	2.85217	<20 ka	3585.78	652	3.5	252.13	785.7	23.3202	0.319295	43.1893
784	rs		1.58093	-72.6571	-51.3216	SEDR	23.9068	<25 ka	473.925	975	61.75	453.483	1075.48	10.9187	0.185367	110.744
785	rs		3.02132	-72.6409	-51.323	SEDR	25.0019	<25 ka	463.719	1078.25	79.75	559.918	1096.74	10.8077	0.188152	112.515
786	ef		3.20109	-72.2956	-51.2729	SEDR	12.2919	<25 ka	333.419	565.5	156	291.313	577.241	6.10003	0.390192	275.342
787	rs		1.24511	-72.4637	-51.3457	SEDR	24.5797	<25 ka	389.236	640.75	125	347.432	824.964	11.5243	0.294006	192.627
788	rs		1.86641	-72.3118	-51.2916	SEDR	14.5706	<25 ka	350.873	638.5	404.5	497.091	606.421	6.57588	0.405461	333.689
789	ds		3.36238	-72.273	-51.1996	DEPO	3.98838	<25 ka	326.12	627.25	301.25	434.578	605.418	6.35428	0.381876	368.574
791	rs		1.02156	-72.5485	-51.221	SEDR	19.2695	<25 ka	395.639	666.75	138.75	347.959	751.389	8.56022	0.165283	56.2486
792	rs		1.45546	-72.5693	-51.2252	SEDR	20.679	<25 ka	407.134	746	136	431.191	743.911	8.63204	0.158884	51.5478
793	rs		5.56189	-72.9219	-51.1679	SEDR	7.42859	<13 ka	705.359	645.5	27	255.858	922.288	9.58268	0.259351	144.863
796	dg		1.15514	-72.9119	-51.3213	SEDR	6.30357	<13 ka	778.628	916	429.25	702.549	1191.03	14.1363	0.393633	437.577
797	rs		0.904615	-72.9782	-51.3103	SEDR	1.63661	<13 ka	871.986	767	519.25	621.973	1124.81	13.7384	0.405566	439.611
798	rs		4.73292	-71.2227	-38.0182	EFVR	5.55794	<20 ka	1475.99	2053	997	1484.12	1223.55	19.5969	0.400373	1201.96
799	rs		2.46985	-71.1641	-38.0067	EFVR	10.6095	<20 ka	1329.85	1797	1092.75	1324.6	1264.37	21.5529	0.445816	1285.43
800	rs		1.0646	-71.1296	-37.993	EFVR	13.5319	<20 ka	1251.04	2026	1424.25	1660.48	1231.21	20.7718	0.487417	1446.06
801	rs		2.59239	-71.4288	-38.1126	VSED	2.08106	<20 ka	2155.74	1137.75	685.75	901.569	1046	16.6223	0.344277	732.853
802	rs		2.27245	-71.4312	-38.1239	VSED	1.53959	<20 ka	2145.34	1104	674.75	855.787	1067.02	16.0252	0.340644	751.1
803	rs		1.63271	-71.5629	-38.1522	VSED	11.2266	<20 ka	2090.29	1380.75	741	963.054	1113.76	20.4667	0.463531	1009.32
804	rs		1.25937	-71.548	-38.1566	VSED	9.5857	<20 ka	2115.43	1252.25	740	881.357	1154.8	20.3558	0.444665	976.681
805	rs		1.27044	-71.5262	-38.1597	VSED	7.73902	<20 ka	2083.97	1369.75	727.5	993.576	1182.44	20.2234	0.428076	940.84
806	ef		1.7745	-71.5124	-38.157	VSED	6.77403	<20 ka	2053.33	1491	731.25	1041.51	1183.89	19.8568	0.420007	921.578
807	rs		8.70729	-71.3888	-38.1407	VSED	2.60519	<20 ka	2044.12	1534.5	708.5	1056.14	1083.38	15.5728	0.352779	817.177
808	rs		10.4866	-71.3931	-38.1624	VSED	3.0557	<20 ka	1958.95	1695	730.5	1164.74	1145.6	15.6026	0.38885	935.57
809	rs		2.47081	-71.59	-38.201	VSED	10.8849	<20 ka	2124.35	1600	1113.5	1386.91	1057.46	19.0453	0.452636	985.669
812	dg		1.71992	-73.2571	-51.1325	SEDR	11.958	<13 ka	1207.77	1067.5	571.25	788.661	1235.37	15.1086	0.370338	481.054
813	dg		6.71533	-72.6347	-51.4325	SEDR	22.8228	<25 ka	592.748	1167.5	387	698.036	1175.77	16.5988	0.418729	456.832
814	rs		1.66179	-72.6189	-51.36	SEDR	25.6621	<25 ka	499.555	740	96.75	341.655	1156.76	16.6397	0.308421	224.157
815	rs		1.81868	-72.5046	-51.4472	SEDR	31.5645	<25 ka	416.304	632.25	177.75	357.715	835.268	11.4337	0.328981	236.749
816	rs		4.11799	-72.5341	-51.481	SEDR	29.2544	<25 ka	469.267	791.25	228	474.922	964.764	12.0912	0.341687	345.095
817	rs		2.11411	-72.5992	-51.5438	SEDR	24.2375	<20 ka	421.408	528	52	164.919	851.144	8.80165	0.237813	141.807
818	dg		2.16254	-72.9123	-51.4904	SEDR	2.97076	<13 ka	790.646	1069.75	325.5	635.662	1416.68	19.5827	0.366169	274.057
819	rs		2.19426	-72.9615	-51.4652	SEDR	0.792626	<13 ka	940.634	1250.5	385.25	821.721	1402.45	24.6335	0.434058	371.622
821	rs		2.34874	-72.8758	-51.4288	SEDR	6.9234	<13 ka	847.291	1258.5	290.25	733.7	1421.67	23.6303	0.454055	487.01
822	dg		5.25832	-72.8707	-51.4525	SEDR	6.37194	<13 ka	831.313	1279	202.25	667.023	1443.81	23.1126	0.436338	425.709
823	rs		1.89914	-72.8606	-51.4813	SEDR	6.61918	<13 ka	796.639	1011.25	236.25	601.147	1469.07	20.7607	0.387533	347.337
824	rs		5.33515	-72.8233	-51.515	SEDR	9.19322	<13 ka	697.254	1424.25	313.75	720.775	1490.09	18.7106	0.290658	255.501
825	cx		1.67519	-72.0996	-51.4666	SEDR	35.4933	<25 ka	399.899	711.5	513.5	603.151	617.708	9.11254	0.445765	604.538
826	cx		1.42017	-72.079	-51.3743	SEDR	26.6314	<25 ka	391.352	975.75	766.25	858.651	563.068	8.97044	0.419416	671.916
827	cx		1.02491	-72.0189	-51.3825	SEDR	29.6238	<25 ka	387.746	950	748.25	830.57	476.397	8.64142	0.483997	748.844
828	cx		1.28294	-72.0243	-51.3732	SEDR	28.5663	<25 ka	379.226	976.5	693.5	829.376	490.06	8.28109	0.46111	719.848
829	rs		1.04129	-72.052	-51.4143	SEDR	31.4425	<25 ka	414.762	983	803	910.553	510.132	10.8009	0.520781	762.281
831	rs		2.72653	-74.0941	-51.2857	GRAN	15.4777	<13 ka	2516.71	473.5	8.5	200.925	625.099	15.6363	0.348727	56.8935
832	rs		2.0253	-73.7058	-51.3205	GRAN	6.88489	<13 ka	1863	526.25	4	207.013	837.449	18.6211	0.301421	53.6544
833	ra		6.02423	-72.4748	-51.6238	SEDR	32.2836	<30 ka	432.993	918.25	135	344.028	819.369	8.56135	0.315375	257.768
834	rs		2.34493	-72.4707	-51.6096	SEDR	32.5135	<30 ka	438.503	785.75	163.25	433.678	813.11	8.91031	0.336867	281.597
835	rs		2.98245	-72.4648	-51.6387	SEDR	33.1166	<30 ka	439.527	844.25	140.5	347.346	831.975	9.09838	0.31691	270.188
837	rs		5.5304	-72.7724	-51.6807	SEDR	12.8163	<13 ka	689.52	1439.5	229	622.822	1359.52	16.597	0.310493	326.629
838	rs		2.06685	-72.778	-51.6657	SEDR	13.0797	<13 ka	712.709	886.5	241	484.326	1344.57	17.5336	0.332172	350.283
839	rs		1.20244	-72.8464	-51.6939	SEDR	7.59252	<13 ka	809.725	1084.75	409.5	706.77	1356.32	16.5521	0.319624	362.869
840	dg		7.02822	-72.8731	-51.6401	SEDR	6.04207	<13 ka	916.891	1519	580	958.2	1435.84	22.5064	0.461407	562.719
841	dg		5.80763	-73.1926	-51.7446	SEDR	1.98098	<0.2 ka	1247.49	1259.5	24.25	478.881	1287.75	20.2544	0.330603	160.752
842	rs		1.79623	-73.0485	-51.5761	SEDR	5.13472	<13 ka	1020.29	667	16	250.949	1384.56	22.7163	0.391814	376.34
843	rs		0.990329	-73.0683	-51.5899	SEDR	4.40133	<13 ka	1028	588	7	239.673	1318.34	19.6401	0.378042	306.138
844	rs		1.79666	-72.8429	-51.6671	SEDR	9.61964	<13 ka	870.458	1368.75	680.75	1014.64	1425.86	21.1936	0.399517	493.444
845	dg		2.85437	-72.8666	-51.5805	SEDR	5.36266	<13 ka	805.475	880.25	0.25	356.523	1443.95	22.0854	0.375298	327.441
846	dg		8.62483	-73.1902	-51.5489	SEDR	5.14902	<13 ka	1185.21	1190.75	84.5	579.343	1254.12	17.9176	0.367989	234.277
847	dg		5.31444	-73.0799	-51.6368	SEDR	7.66719	<13 ka	1054.5	1072.5	298.75	624.663	1201.99	18.1579	0.337759	247.115
848	rs		3.03928	-73.0572	-51.6547	SEDR	9.80836	<13 ka	1042.79	1033.5	92.5	559.12	1230.3	19.6871	0.340745	255.798
849	dg		1.76917	-72.9609	-51.694	SEDR	4.0555	<13 ka	850.441	960.75	269.25	596.448	1172.99	16.2497	0.279475	177.546
850	rs		1.75458	-73.0014	-51.6741	SEDR	7.32656	<13 ka	952.937	1137.75	297.25	722.966	1224.5	19.4889	0.335194	231.321
851	dg		1.68862	-72.9108	-51.6424	SEDR	4.60294	<13 ka	940.846	1211.5	668.5	988.991	1384.55	22.2301	0.461967	525.77
852	dg		0.911271	-72.893	-51.5903	SEDR	3.41894	<13 ka	919.375	1150	651	939.92	1464.55	25.7047	0.457396	464.436
853	ef		6.52913	-72.591	-51.9762	SEDR	27.3553	<15 ka	631.269	460.5	0.5	117.18	881.087	12.6883	0.251594	179.197
854	ef		3.29768	-72.6174	-51.9507	SEDR	24.4138	<13 ka	598.576	154.5	0.25	49.0316	775.487	9.49352	0.228008	132.401
857	dg		3.64209	-73.2711	-51.8427	SEDR	0.314475	<10 ka	1383.69	898.25	87.5	386.455	1247.94	24.3381	0.361976	133.685
858	dg		3.18187	-72.9817	-51.9978	SEDR	3.53815	<13 ka	1142.11	1112	1.25	385.33	1153.85	24.2177	0.347977	217.547
859	dg		2.38647	-72.9687	-51.9838	SEDR	3.98659	<13 ka	1116.52	664.5	1.5	269.932	1159.73	23.0793	0.328779	209.062
860	dg		6.36955	-73.0828	-51.9788	SEDR	0.215449	<13 ka	1207.04	983	1.5	351.126	1123.17	21.0965	0.374746	237.64
861	rs		1.20535	-72.8215	-51.9762	SEDR	13.9473	<20 ka	877.218	959.75	205.75	601.745	984.688	13.9241	0.361584	196.607
862	rs		3.76159	-73.1075	-52.0589	SEDR	1.36435	<13 ka	1277.05	912.25	1.5	314.093	971.852	19.91	0.330657	139.091
863	rs		1.60349	-72.9465	-52.1317	SEDR	8.03996	<20 ka	1156.32	910.75	51.75	429.291	1058.56	20.9502	0.374946	223.671
864	dg		11.352	-72.8262	-52.1756	SEDR	15.4505	<20 ka	1043.9	896.75	21.25	473.347	936.669	15.5148	0.381742	177.068
865	rs		2.81376	-72.693	-52.2025	SEDR	6.19513	<20 ka	960.416	869.75	218	468.355	926.833	17.2256	0.383073	248.395
866	rs		3.71115	-72.6633	-52.2268	SEDR	2.94231	<20 ka	957.852	824.25	150.25	409.333	950.346	19.7606	0.384781	261.434
867	dg		6.04712	-72.6275	-52.238	SEDR	0.247715	<20 ka	897.84	957.5	92.5	493.975	975.294	16.2274	0.337375	195.022
868	dg		1.5768	-72.8069	-52.1934	SEDR	13.415	<20 ka	1031.06	689	281.5	473.946	902.511	12.1368	0.367573	175.284
869	dg		5.99095	-72.792	-52.163	SEDR	14.2248	<20 ka	1002.62	886	191.25	526.992	948.782	15.2463	0.378253	199.205
871	rs		1.3684	-72.5786	-52.2007	SEDR	5.43528	<20 ka	845.604	373.75	28	154.154	962.66	15.7759	0.278425	200.333
872	dg		2.6093	-72.9278	-52.189	SEDR	10.8376	<20 ka	1163.08	589.5	4.25	233.337	990.31	19.6325	0.352192	132.646
873	rs		1.3417	-73.4827	-52.3516	GRAN	24.129	<20 ka	2045.52	232.5	85.75	145.467	752.145	9.59319	0.237399	93.7889
874	rs		3.93231	-71.9346	-52.3116	SEDR	7.32729	<25 ka	617.901	884.25	483.5	610.799	698.292	9.08188	0.354776	482.471
875	rs		3.29374	-71.9897	-52.293	SEDR	3.09457	<20 ka	638.527	1091	455.25	652.588	757.053	8.06771	0.313405	483.657
876	rs		5.15753	-71.9746	-52.3069	SEDR	4.65225	<20 ka	630.027	1002	426.5	569.902	756.216	9.04916	0.335956	466.587
877	rs		1.25926	-72.3066	-52.3759	SEDR	7.54628	<20 ka	826.757	796.75	238.75	432.808	952.097	13.8732	0.318642	236.161
878	dg		11.177	-72.2957	-52.4028	SEDR	7.27634	<20 ka	840.444	779.5	191.25	443.682	949.52	13.4136	0.339878	259.449
879	rs		2.54807	-72.2593	-52.2751	SEDR	14.923	<20 ka	780.34	871.25	316.25	512.853	789.399	15.5052	0.328728	369.982
880	rs		2.40213	-72.2684	-52.2613	SEDR	15.277	<20 ka	759.416	893.5	286	490.193	772.401	12.9872	0.288458	348.039
881	rs		3.02567	-72.026	-52.2666	SEDR	0.925581	<20 ka	649.327	721.75	475	563.063	709.674	8.4644	0.300114	492.977
882	rs		0.973681	-72.1311	-52.3035	SEDR	6.93579	<20 ka	766.738	843.5	504.25	619.377	888.917	18.0641	0.334386	528.897
883	rs		1.47403	-72.0383	-52.3309	SEDR	5.01646	<20 ka	655.487	744.75	535.25	633.675	841.128	8.96142	0.29982	478.097
884	rs		1.27309	-72.1113	-52.3361	EFVR	7.69947	<20 ka	750.46	1143.5	661.75	797.872	993.852	15.3218	0.317787	547.784
885	rs		1.32218	-72.1845	-52.3862	SEDR	15.0406	<13 ka	772.593	845.5	334	476.497	1137.07	15.0607	0.319131	384.86
886	rs		1.14292	-72.4735	-52.5271	EFVR	5.40178	<20 ka	1014.96	755	131.25	401.865	1037.87	19.4136	0.343331	211.133
887	rs		1.33241	-72.4023	-52.3786	SEDR	2.35877	<20 ka	832.967	616.5	93.75	258.867	851.936	7.10875	0.207618	98.7496
888	rs		4.8084	-72.5641	-52.4323	SEDR	0.971042	<20 ka	1003.6	813.25	24.25	353.275	933.391	15.987	0.27318	144.233
889	dg		4.22231	-72.5617	-52.4098	SEDR	0.482068	<20 ka	1003.83	803.5	66	383.151	932.803	18.8355	0.292398	199.181
890	rs		2.80199	-72.5371	-52.3813	SEDR	2.21568	<20 ka	964.606	915.5	22.5	411.198	939.968	17.6354	0.282046	237.765
891	dg		5.22784	-72.5373	-52.4465	SEDR	0.857114	<20 ka	992.256	843.25	8.5	305.332	952.834	15.4247	0.286293	128.009
892	rs		3.12112	-72.4243	-52.4825	EFVR	3.88569	<20 ka	923.524	647.25	212.25	441.08	896.124	10.856	0.249992	119.165
893	rs		2.86844	-72.6855	-52.5019	SEDR	8.68357	<20 ka	1167.36	936	267.75	574.089	1035.8	16.6336	0.38241	306.082
894	rs		2.71524	-72.6605	-52.495	SEDR	7.16865	<20 ka	1122.14	617.75	224	344.351	1002.76	14.33	0.334119	239.958
895	dg		5.77715	-72.9021	-52.5227	SEDR	4.05746	<20 ka	1380.78	792	10.75	316.995	886.828	17.175	0.261169	49.9689
896	rs		10.8193	-72.1948	-52.2135	SEDR	9.75401	<25 ka	686.268	1027.5	305	519.194	782.611	10.5898	0.242415	354.8
897	rs		1.45272	-72.2403	-52.2315	SEDR	12.8687	<20 ka	724.913	975.5	351.75	552.931	783.196	12.2069	0.25316	361.641
898	dg		6.66117	-72.9853	-52.4531	SEDR	8.98224	<20 ka	1444.87	1050	36	494.802	1056.06	20.6948	0.346598	138.007
899	dg		9.61723	-72.4089	-52.8503	SEDR	1.07582	<20 ka	1161.81	972.75	74.75	442.211	990.381	15.8771	0.395609	313.598
900	rs		1.12368	-72.3746	-52.8487	SEDR	1.22499	<20 ka	1146.43	810	526.75	642.782	959.719	16.3173	0.432719	365.614
901	dg		1.94956	-72.4542	-52.7515	SEDR	0.0396266	<20 ka	1079.73	865.75	342.25	546.442	868.714	15.4638	0.281247	31.2975
902	dg		1.42163	-72.4442	-52.7684	SEDR	0.392189	<20 ka	1084.66	469.75	55.75	250.724	856.481	14.851	0.266087	32.1245
903	ds		0.922729	-71.9595	-52.4612	SEDR	20.1517	<20 ka	616.033	272	128	194.672	560.492	6.37716	0.381354	221.025
904	dg		7.30485	-72.3927	-52.5912	EFVR	7.4315	<20 ka	973.08	1019	0.25	362.411	1154.87	18.9533	0.300862	225.166
905	rs		2.29675	-72.6787	-52.7603	SEDR	6.10762	<13 ka	1359.73	1120.5	21.75	469.66	1151.65	23.1957	0.309505	64.391
906	dg		1.68573	-73.4369	-52.3158	EFVR	19.31	<20 ka	1946.96	653.75	181.75	398.244	1161.29	15.3684	0.264166	209.249
907	rs		4.60849	-72.4249	-50.7842	SEDR	27.8674	<10 ka	451.261	1048	563.5	767.447	1220.46	12.6045	0.426063	769.996
908	rs		1.36928	-72.6302	-50.7827	SEDR	28.3447	<20 ka	588.734	1543.25	788.25	1100.26	1238.86	15.9915	0.431514	780.685
909	rs		1.29739	-72.6253	-50.7654	SEDR	27.9617	<20 ka	630.624	1513.75	986	1195.17	1171.23	17.6871	0.486642	911.995
911	cx		4.96122	-72.4122	-50.8397	SEDR	21.6343	<20 ka	396.918	869	376.25	616.812	1134.97	14.0706	0.380207	525.457
912	ef		4.73051	-72.4321	-50.8242	SEDR	23.5792	<20 ka	418.305	980.5	439.5	748.739	1103.38	13.2114	0.394377	581.225
913	rs		1.095	-72.9623	-52.8281	SEDR	1.72801	<10 ka	1727.19	840.75	0.5	332.055	1359.8	24.4182	0.338274	140.807
914	dg		2.72632	-72.3318	-52.8037	SEDR	2.91611	<20 ka	1093.89	1005.5	184.75	554.696	972.075	18.9199	0.419587	313.99
915	rs		0.984027	-72.2703	-52.5181	SEDR	4.80974	<20 ka	847.295	761	100.75	306.209	1148.46	16.5303	0.253235	218.707
916	rs		2.55651	-72.2364	-53.0528	SEDR	0.0993973	<20 ka	1138.92	692.25	19.5	324.322	1104.2	18.4735	0.370952	292.564
917	dg		1.06922	-72.2698	-53.0211	SEDR	1.02947	<20 ka	1166.19	861	381.5	580.606	1061.32	18.6414	0.415244	310.248
918	dg		3.08409	-72.2921	-53.024	SEDR	0.324312	<20 ka	1171.14	935.5	454.5	660.278	1038.09	16.0089	0.385891	259.744
919	cx		15.621	-71.6591	-52.8221	SEDR	28.2642	<25 ka	621.81	576.75	124.5	319.041	540.72	6.82766	0.404975	244.974
921	rs		1.16188	-71.9938	-52.9313	GRAN	3.90869	<25 ka	866.152	514.5	207.25	314.873	765.095	8.11763	0.331276	287.375
922	cx		2.07506	-71.6978	-52.8485	SEDR	25.0059	<25 ka	646.318	574.5	261.75	427.854	555.684	6.53984	0.429235	262.429
923	cx		1.37405	-71.7001	-52.8392	SEDR	25.091	<25 ka	647.132	593.25	297	451.997	544.954	6.90833	0.456543	298.699
924	cx		1.46672	-71.7038	-52.8304	SEDR	25.1105	<25 ka	650.073	596.75	308	459.98	530.307	7.28913	0.479987	332.16
925	cx		3.01782	-71.7036	-52.8181	SEDR	25.5505	<25 ka	649.732	625.25	332	495.361	518.577	7.38083	0.496935	359.49
926	cx		18.6361	-71.7692	-52.79	SEDR	22.8544	<25 ka	700.722	646.75	356	500.337	477.714	6.02566	0.506375	420.254
927	dg		5.62707	-72.353	-52.8539	SEDR	2.53302	<20 ka	1138.84	964.5	442.75	655.659	931.689	16.0441	0.437049	379.222
928	dg		4.86489	-72.3603	-53.1206	SEDR	10.4896	<13 ka	1268.57	872	10.25	341.86	1033.91	16.4808	0.208653	79.7406
929	rs		1.7541	-72.5	-53.0611	SEDR	4.45638	<13 ka	1369.35	688.25	69	337.675	1130.14	19.1178	0.326874	198.42
930	dg		4.02002	-72.4471	-53.061	SEDR	7.94111	<13 ka	1295.19	454	8.5	188.734	1007.17	14.5538	0.298417	144.572
931	dg		2.21595	-72.5524	-53.0019	SEDR	2.35183	<13 ka	1385.04	868.25	152.5	424.146	1297.58	20.4158	0.336013	255.905
932	rs		0.950576	-72.0511	-52.9948	SEDR	1.4051	<20 ka	935.273	394.75	204.5	301.77	832.03	12.3193	0.350578	283.681
933	rs		1.34455	-72.0612	-52.9856	SEDR	1.79951	<20 ka	948.289	612.75	213.25	367.394	847.122	12.8978	0.360481	310.996
934	rs		1.90632	-72.2617	-52.9449	SEDR	5.72715	<20 ka	1119.34	628.5	231.25	360.467	846.192	14.644	0.370726	325.536
935	rs		1.27942	-72.4333	-53.1509	SEDR	4.57166	<13 ka	1354.61	529	23.5	271.482	1059.12	21.0088	0.286638	98.2476
936	rs		2.59316	-72.0965	-52.788	SEDR	12.0524	<25 ka	874.993	910.75	273	487.882	784.228	9.45951	0.284673	299.9
937	cx		32.144	-71.6473	-52.7823	SEDR	31.7394	<25 ka	606.623	586.75	104.5	353.291	501.546	5.46909	0.353862	208.464
938	ds		2.12539	-71.4656	-52.67	DEPO	47.2485	<20 ka	511.008	131	0.25	46.3088	245.117	3.42626	0.36184	59.575
939	ds		5.71165	-70.2595	-52.5538	DEPO	61.5501	<35 ka	333.812	291.75	42.75	129.193	337.064	3.60467	0.444227	131.195
940	ds		3.34762	-70.2003	-52.541	DEPO	60.6409	<35 ka	326.819	256	55.5	132.945	336.072	3.45741	0.437759	129.487
941	ds		1.39236	-71.4559	-52.6549	DEPO	48.7766	<20 ka	504.26	132.75	2.25	63.7346	271.57	3.89255	0.359328	67.972
942	ds		1.06944	-71.4462	-52.6681	DEPO	48.543	<20 ka	506.484	107	3	60.7496	277.543	4.04082	0.364237	70.971
943	cx		27.132	-71.7629	-52.891	SEDR	19.9603	<25 ka	694.283	415.75	125	268.833	456.713	4.93188	0.458289	211.671
944	cx		8.36261	-71.8223	-52.9069	SEDR	15.747	<25 ka	733.742	434.75	135.5	267.991	403.104	5.07122	0.508623	223.02
945	cx		6.03451	-71.8804	-52.9084	SEDR	11.8645	<25 ka	764.946	446.25	226.75	369.474	403.554	6.34307	0.500771	202.445
946	cx		8.62122	-71.7901	-52.8285	SEDR	19.683	<25 ka	717.529	557.25	355.25	471.869	440.466	5.48182	0.48351	410.5
947	cx		21.251	-71.8287	-52.749	SEDR	22.5232	<25 ka	700.863	426	155.75	306.571	466.901	4.7398	0.470855	269.034
948	ds		1.60036	-72.0346	-52.7042	SEDR	18.8476	<25 ka	769.809	315.75	35.25	113.816	676.838	8.3836	0.322692	140.674
949	rs		4.40973	-72.0714	-52.7499	SEDR	15.2248	<25 ka	856.378	727.25	264.5	420.224	781.734	12.3298	0.389335	325.766
950	dg		29.9279	-71.9558	-45.6372	EFVR	34.4592	<30 ka	906.634	1411.75	511	825.355	970.327	11.3346	0.353814	686.764
953	rs		3.62043	-71.1101	-40.3052	VSED	2.26339	<35 ka	786.835	1517.25	1071.5	1254.21	1016.64	12.0682	0.448308	1252.64
954	rs		4.34449	-71.1306	-40.3102	VSED	4.09033	<25 ka	811.783	1663.5	1120	1278.29	1073.61	13.3913	0.451244	1308.66
955	rs		1.35262	-71.1463	-40.3157	VSED	5.54445	<25 ka	829.891	1635.75	1188.25	1363.16	1091.32	14.724	0.458857	1336.8
956	rs		1.12119	-71.1557	-40.3152	VSED	6.29424	<25 ka	839.983	1645.5	1257.75	1438.73	1095.17	15.2667	0.462564	1356.76
957	rs		5.53257	-71.1139	-38.0611	EFVR	10.5723	<20 ka	1211.65	2282.75	1337.5	1851.62	1222.99	23.6471	0.500545	1406.18
958	cx		8.06541	-71.1198	-53.0962	SEDR	22.8905	<25 ka	603.981	623.25	180	408.811	505.097	5.08759	0.44667	284.244
959	cx		43.2792	-71.1881	-53.114	SEDR	18.2511	<25 ka	630.392	622.75	108	359.674	517.305	5.69146	0.475987	264.027
960	cx		18.2512	-71.1836	-53.1843	SEDR	12.514	<25 ka	665.993	488.75	285.75	419.805	409.694	5.05743	0.563057	338.384
961	rs		1.25935	-71.0028	-53.1361	SEDR	24.7124	<25 ka	558.058	384	156.5	258.139	512.778	6.87475	0.447583	237.346
962	rs		2.71972	-71.0537	-53.1265	SEDR	23.0585	<25 ka	587.553	475.75	272.5	391.94	478.53	6.42912	0.533715	342.793
963	cx		16.0196	-71.2331	-53.1364	SEDR	14.339	<25 ka	647.714	557.5	146.25	429.252	516.393	7.19803	0.474132	215.532
964	ds		7.5209	-71.0314	-53.2525	SEDR	15.3407	<20 ka	605.444	511	128.25	272.861	508.119	6.0894	0.370184	160.795
965	ds		1.89245	-71.0694	-53.2447	SEDR	13.6913	<25 ka	615.604	415.75	240.25	331.787	505.771	6.90849	0.441626	247.694
966	cx		4.8841	-71.0751	-53.2243	SEDR	14.713	<25 ka	617.566	597.5	234	408.851	506.124	6.45848	0.464656	289.866
967	ds		1.48324	-71.2317	-53.1936	SEDR	9.71775	<25 ka	668.771	278.75	151.5	217.659	404.85	6.04622	0.537274	252.429
968	ds		0.999303	-71.2487	-53.1726	SEDR	10.827	<25 ka	664.065	243.25	127.5	185.64	437.975	6.05026	0.507768	220.486
969	ds		1.6683	-71.2327	-53.1799	SEDR	10.9337	<25 ka	664.922	286	140.5	229.211	425.767	6.0401	0.535137	249.461
971	cx		11.7391	-71.0536	-53.1858	SEDR	18.5206	<25 ka	597.494	590.5	209.75	382.418	511.726	6.24328	0.492801	308.349
972	ds		1.24801	-71.4245	-53.2014	SEDR	0.0129052	<25 ka	752.125	576.25	302	421.586	612.509	7.06443	0.408789	219.91
973	ds		1.07812	-71.4359	-53.1979	SEDR	0.359079	<25 ka	753.776	586.5	276.75	426.32	628.643	7.53408	0.397497	196.421
974	ds		1.83916	-71.4103	-53.206	SEDR	0.399886	<25 ka	751.289	544	302.5	424.244	587.093	6.26821	0.421687	250.528
975	ds		1.47504	-71.4609	-53.1778	SEDR	0.660692	<25 ka	747.366	385.25	194.25	271.989	632.787	7.63912	0.347886	130.855
976	ef		1.11873	-71.5334	-53.2414	SEDR	2.12546	<25 ka	827.388	597	315.25	423.779	674.439	9.53058	0.394216	223.747
977	rs		1.82287	-71.6761	-53.2902	SEDR	3.43054	<25 ka	960.216	909	559.5	746.596	851.362	14.2203	0.44014	335.368
978	dg		1.48938	-72.3248	-53.4914	SEDR	4.57866	<13 ka	1497.12	820.5	192.25	447.71	892.191	19.9595	0.358343	140.701
979	rs		1.18671	-72.303	-53.4592	META	3.32294	<13 ka	1473.6	691	270	441.753	881.545	19.7314	0.376619	136.267
981	rs		1.0064	-72.2112	-53.2627	SEDR	10.3437	<20 ka	1281.99	633.75	15.25	247.183	879.725	19.5465	0.315119	39.3363
982	rs		0.949624	-71.6424	-53.2357	GRAN	1.53022	<25 ka	881.793	541.75	183	284.753	797.614	11.3463	0.375372	175.241
983	rs		0.999726	-71.6715	-53.271	SEDR	2.24749	<25 ka	941.773	769.75	433.75	571.785	841.781	13.7799	0.42746	277.202
984	rs		1.26172	-71.6554	-53.2539	SEDR	0.293154	<25 ka	909.461	778	229.25	462.793	822.898	12.3884	0.402511	223.126
987	ds		3.78836	-70.2724	-53.4108	DEPO	41.9565	na	593.968	538.75	39	283.376	564.92	7.58911	0.441679	157.731
988	ds		9.4249	-70.2638	-53.427	DEPO	40.3359	na	591.792	585	62.5	299.947	577.006	8.30464	0.472252	170.134
989	ds		9.2984	-70.2724	-53.3894	DEPO	44.3157	<35 ka	590.232	432.75	52.5	232.339	529.225	6.69071	0.423766	160.004
990	ds		4.87788	-70.2627	-53.4465	DEPO	37.9374	<20 ka	587.957	452.5	19.25	237.996	574.094	8.83248	0.454786	136.333
991	ds		6.27482	-70.2327	-53.4652	DEPO	35.6242	<35 ka	577.392	363.75	3.25	136.772	568.181	9.21993	0.44354	120.22
992	ds		3.0865	-71.0674	-53.2672	SEDR	12.4401	<25 ka	620.73	520.25	228.75	371.256	494.603	6.47419	0.430035	220.621
993	rs		0.938858	-71.5703	-53.4504	SEDR	0.660004	<25 ka	1018.95	884.25	532.75	679.432	827.467	14.7847	0.380834	292.43
994	rs	Y	1.17382	-71.3858	-53.5904	SEDR	2.05994	<20 ka	981.457	683.25	267.75	442.539	725.402	12.8787	0.286926	277.012
995	rs		3.13182	-71.9072	-53.4877	SEDR	3.01785	<20 ka	1187.71	740.25	24.25	309.643	953.795	16.188	0.312917	157.592
996	rs		0.923194	-71.9222	-53.6878	META	0.904034	<13 ka	1285.02	576.75	7.75	292.361	1058.18	16.3764	0.269211	88.8477
997	dg		2.4076	-72.0795	-53.6496	SEDR	1.65852	<13 ka	1386.42	636.75	99.75	379.883	924.459	22.5311	0.401671	155.588
998	dg		1.64538	-72.0822	-53.6753	SEDR	1.30837	<13 ka	1373.27	720.75	131.5	419.643	912.881	21.5775	0.364718	121.277
999	dg		4.2044	-72.0528	-53.6719	SEDR	1.85174	<13 ka	1361.95	708.5	21.75	338.211	938.536	21.3179	0.372944	140.801
1002	rs		1.01223	-71.0203	-53.5965	SEDR	2.12296	<20 ka	781.15	386.5	91	228.042	517.219	8.73285	0.369049	91.4167
1003	ra	Y	1.08495	-71.3254	-53.6482	SEDR	3.44423	<20 ka	988.097	866.5	446.75	600.096	803.098	14.7289	0.354742	267.938
1004	dg		1.87608	-71.6584	-53.7576	GRAN	1.39271	<13 ka	1180.99	760	65	352.995	963.009	11.7029	0.23033	69.2944
1005	rs		3.23502	-71.6325	-53.7417	SEDR	0.431617	<13 ka	1173.95	960.75	55	383.677	992.97	15.9307	0.272817	104.353
1006	dg		3.65216	-71.2432	-53.8179	SEDR	1.86364	<20 ka	1020.03	670.5	98.5	325.998	759.542	14.4943	0.36993	158.767
1007	dg		1.29911	-71.7543	-53.9931	GRAN	2.13088	<20 ka	1365	437	0.75	171.971	952.67	22.9027	0.327894	93.7958
1008	dg		1.23419	-71.7051	-53.982	GRAN	1.3218	<20 ka	1330.72	435.75	18	199.879	899.995	20.9522	0.306246	101.189
1009	rs		1.1452	-72.2768	-53.9471	GRAN	31.5125	<13 ka	1625.02	281	1	106.577	616.061	13.6209	0.326577	159.132
1011	dg		1.47216	-70.776	-54.1428	SEDR	1.37539	<20 ka	1065.24	664	19	305.478	889.024	20.5987	0.316181	66.3062
1012	dg		1.32193	-71.9288	-54.1007	GRAN	16.9859	<20 ka	1507.38	551.75	10.5	293.468	749.751	19.5212	0.332829	60.9915
1013	rs		3.01278	-71.7268	-54.0428	GRAN	2.29742	<20 ka	1371.74	681	5.5	263.514	822.315	23.8169	0.354547	63.7226
1014	dg		1.19258	-71.4097	-54.0163	SEDR	13.1665	<20 ka	1191.05	605.75	0.25	267.898	797.909	21.7292	0.33469	84.7564
1015	dg		1.85956	-71.3818	-54.2484	GRAN	7.23895	<20 ka	1302.05	664.25	3.5	310.718	793.723	25.0018	0.334583	43.6257
1016	rs		1.39848	-70.8685	-54.1992	SEDR	2.35545	<20 ka	1115.69	706	181	435.865	973.822	24.7817	0.329234	90.8653
1017	rs		1.39913	-70.8879	-54.1721	SEDR	4.92257	<20 ka	1093.71	485.75	19.75	243.28	855.286	23.4026	0.315893	71.2039
1018	rs		2.01411	-70.4395	-54.0851	SEDR	4.23075	<20 ka	947.848	420.25	72	279.329	638.839	13.7827	0.307888	80.9595
1019	ds		1.36148	-70.4193	-53.9251	SEDR	17.1506	<20 ka	875.373	338	5.5	133.823	457.664	9.81713	0.446753	137.604
1021	ef		2.07376	-69.7904	-53.9365	SEDR	2.038	<25 ka	679.153	650	183.5	368.243	760.641	13.621	0.35095	262.156
1022	ds		1.70604	-69.7612	-53.8949	SEDR	2.79174	<25 ka	651.776	374	223	271.711	576.163	7.72718	0.324395	274.407
1023	ds		1.40869	-69.7751	-53.9079	SEDR	4.38263	<25 ka	662.908	469.75	237.5	314.778	656.049	9.96332	0.338121	281.062
1024	ds		1.08906	-69.7925	-53.9188	SEDR	3.88424	<25 ka	673.994	530	252.5	397.07	706.462	11.6398	0.353107	290.428
1025	rs		2.87699	-69.7563	-53.9341	SEDR	2.9664	<25 ka	670.204	731.75	168	293.187	764.363	12.1167	0.321922	242.215
1026	rs		1.0587	-69.8237	-53.9206	SEDR	3.07433	<25 ka	686.187	791	416.25	565.237	702.975	12.3788	0.378042	315.889
1027	dg		3.48729	-69.5759	-54.2296	SEDR	2.8332	<20 ka	663.263	759	106.5	410.819	844.302	16.8157	0.351156	68.6998
1028	rs		1.53492	-69.7102	-54.1436	SEDR	0.815352	<25 ka	722.519	728.25	344.5	556.159	698.112	14.8829	0.459491	288.931
1029	rs		3.15238	-69.2002	-54.1717	SEDR	4.13351	<25 ka	547.884	601.75	156.25	297.885	600.759	5.89993	0.225628	176.743
1031	ds		3.99165	-71.4542	-43.5085	DEPO	3.71214	<20 ka	880.579	739	509.5	625.187	667.962	6.62784	0.439508	618.091
1032	dg		2.29234	-70.4487	-54.3838	SEDR	0.0440732	<13 ka	1069.68	891.75	8	352.32	1312.55	21.2186	0.277754	82.0443
1033	dg		2.36071	-68.7474	-54.3613	SEDR	1.71096	<25 ka	506.5	834.5	217.5	512.033	876.832	16.7945	0.386014	284.15
1034	dg		2.44864	-68.7379	-54.3489	SEDR	0.322662	<35 ka	490.09	828.25	283.75	526.427	821.961	15.1676	0.385473	273.809
1035	dg		2.35941	-69.5316	-54.2419	SEDR	3.29114	<20 ka	668.36	707.5	7	375.976	890.474	19.9332	0.393617	110.358
1036	dg		1.33582	-68.878	-54.3312	SEDR	0.00659446	<25 ka	533.032	759.25	364.25	569.134	906.604	15.1574	0.401239	260.514
1037	dg		1.72859	-69.203	-54.3496	SEDR	1.42613	<20 ka	604.922	754.75	61.5	383.5	1027.08	22.0529	0.382157	227.273
1038	dg		3.86474	-69.2705	-54.4941	META	1.46151	<13 ka	720.631	806.5	11.5	299.716	1169.5	21.7809	0.389566	203.016
1039	dg		1.81591	-69.5258	-54.4104	META	4.20418	<15 ka	741.304	761	181.75	417.983	975.552	17.5318	0.325241	144.008
1040	dg		2.30098	-69.6936	-54.4289	SEDR	0.855593	<20 ka	826.155	902.75	247.25	577.432	927.969	20.6196	0.413658	160.062
1041	dg		3.81371	-69.7191	-54.5329	META	9.15203	<5 ka	895.158	1111.75	12.25	497.863	1285.38	25.8969	0.387061	150.306
1042	dg		1.38608	-69.9247	-54.3917	SEDR	4.75074	<20 ka	895.958	588	24.75	311.746	927.351	21.2194	0.317962	85.5996
1043	dg		1.55794	-69.9004	-54.3902	SEDR	4.36021	<20 ka	885.465	615.75	23.25	251.423	909.151	21.712	0.317799	79.0204
1044	dg		1.66942	-69.8816	-54.4366	SEDR	2.14126	<20 ka	903.036	502.75	11.25	212.519	951.936	22.4826	0.326445	94.0102
1045	dg		1.14116	-69.9756	-54.412	SEDR	4.2569	<20 ka	930.899	623.75	132.75	379.199	1002.96	20.6665	0.344426	144.055
1046	rs		1.40499	-70.3776	-54.4514	SEDR	2.01989	<13 ka	1056.69	558.75	16	229.819	1268.89	25.5383	0.315644	125.372
1047	dg		3.04571	-70.3995	-54.6582	META	6.76915	<10 ka	1151.05	1087.5	19.75	404.394	1155.32	21.1711	0.349262	113.61
1048	dg		3.19722	-70.1784	-54.5495	META	3.48689	<13 ka	1059.61	881.25	10	406.08	1264.16	23.5165	0.366475	123.247
1049	dg		1.73918	-68.3558	-54.4857	SEDR	0.708863	<25 ka	511.665	887.75	281.25	556.011	989.892	24.667	0.463995	382.454
1050	dg		4.1867	-68.4419	-54.5166	SEDR	1.07373	<25 ka	454.908	997.5	130	450.629	1092.48	16.8279	0.291377	177.057
1051	dg		0.901424	-68.3981	-54.5162	SEDR	1.49243	<25 ka	458.257	778.75	302	515.965	1082.81	18.1607	0.322243	200.245
1052	rs		1.00416	-68.4716	-54.477	SEDR	0.312806	<25 ka	524.728	1155	328.25	690.293	1059.51	25.4353	0.443761	376.399
1053	dg		1.40157	-68.6032	-54.4916	SEDR	2.49873	<25 ka	481.538	879.75	167	411.756	1070.13	17.0359	0.3028	217.291
1054	dg		2.12379	-68.6263	-54.4854	SEDR	2.10216	<20 ka	486.595	952.75	144	442.541	1067.92	17.8794	0.319664	222.005
1055	dg		1.27665	-68.5795	-54.4765	SEDR	0.72687	<25 ka	508.93	871.25	216	517.577	1092.49	21.8968	0.398828	324.032
1056	rs		1.12245	-68.2957	-54.4455	SEDR	3.28117	<25 ka	489.298	917	462	657.285	770.503	17.7616	0.389623	404.696
1057	dg		1.40984	-68.8188	-54.4109	SEDR	2.29982	<20 ka	580.019	893.75	351.5	635.882	1100.97	23.4237	0.439079	419.314
1058	dg		0.94101	-68.7849	-54.4659	SEDR	1.73007	<20 ka	532.224	672	156	319.545	1075.1	22.01	0.376717	247.238
1059	rs		1.15761	-68.7389	-54.4428	SEDR	3.89569	<20 ka	547.032	1075.5	450.25	741.566	1036.87	24.1906	0.450454	399.174
1060	dg		1.14744	-68.7007	-54.4557	SEDR	4.54399	<20 ka	529.076	927.5	417.75	655.888	1045.37	23.0602	0.426039	356.995
1061	rs		1.60792	-68.5157	-54.5067	SEDR	1.64812	<25 ka	468.41	896.75	118.75	414.609	1103.69	17.1602	0.294437	214.48
1064	rs		1.40923	-68.7888	-54.5639	SEDR	4.58114	<20 ka	590.447	718	133.25	393.229	1183.65	16.21	0.33217	223.85
1065	dg		6.45898	-69.1788	-54.6208	META	8.43414	<10 ka	762.839	991.75	42	415.524	1409.68	18.8168	0.360772	215.855
1066	dg		3.02012	-69.9704	-54.8234	GRAN	4.68114	<20 ka	1038.85	576	2	248.492	1333.13	25.9708	0.35612	115.536
1067	rs		1.59195	-69.9325	-54.8266	GRAN	3.99573	<20 ka	1023.26	451.5	0.25	185.546	1332.77	24.9902	0.353354	94.1338
1068	rs		1.0397	-70.1443	-54.7595	GRAN	2.90532	<20 ka	1093.47	696.5	80.25	314.079	1344.9	24.5654	0.380178	179.168
1069	rs		0.978495	-70.2883	-54.7869	GRAN	6.596	<20 ka	1139.41	581	24	266.814	1215	26.1254	0.348002	113.716
1070	dg		2.53741	-69.7247	-54.7216	META	13.065	<0.2 ka	943.965	928.5	21.5	395.531	1896.14	29.1453	0.372118	264.811
1071	dg		2.11688	-69.0094	-54.4821	SEDR	1.56453	<20 ka	638.983	780.25	8.5	297.565	1205.87	21.7363	0.344477	76.2112
1072	dg		1.0648	-68.3131	-54.5313	SEDR	0.506836	<25 ka	450.032	869	160.75	449.045	1011.94	15.5344	0.308762	203.517
1073	rs		2.68389	-68.2661	-54.538	SEDR	0.318448	<25 ka	454.484	790.75	93.25	293.222	1026.7	14.8747	0.304299	214.794
1074	rs		0.976431	-68.3206	-54.4897	SEDR	1.29058	<25 ka	514.325	990.75	343.25	631.208	958.892	23.9983	0.467373	401.682
1075	dg		2.633	-68.2001	-54.5361	SEDR	1.69433	<25 ka	475.698	985	160.25	542.478	1069.48	18.6853	0.346206	249.428
1076	dg		1.45074	-68.226	-54.5408	SEDR	0.654233	<25 ka	458.414	760.75	179.25	430.602	1060.39	15.7667	0.312347	215.013
1077	dg		3.15411	-68.2389	-54.5269	SEDR	1.88557	<25 ka	479.114	993.25	223.5	617.946	1023.12	19.1356	0.380771	297.23
1078	dg		1.78565	-67.9	-54.5155	SEDR	0.854391	<25 ka	469.604	867.25	227.5	557.19	932.674	12.1078	0.282812	227.158
1079	dg		1.3761	-67.9555	-54.5087	SEDR	0.248932	<25 ka	489.089	915.5	467.25	682.802	963.301	18.4643	0.375286	323.706
1080	rs		1.46726	-67.9789	-54.65	SEDR	8.81579	<25 ka	571.165	890.5	90.5	384.779	1062.56	22.346	0.43112	293.017
1081	rs		1.6565	-68.6347	-54.7081	META	6.0556	<20 ka	623.75	1058	192	543.366	1134.5	22.132	0.454814	355.771
1082	dg		1.96084	-68.6216	-54.7456	META	1.82309	<20 ka	611.211	951	449.5	720.079	1137.84	21.0634	0.417679	268.815
1083	dg		7.8836	-68.5737	-54.7526	SEDR	1.84814	<20 ka	625.443	1003.25	223.75	542.724	1098.31	21.0899	0.452787	367.736
1084	dg		7.01483	-68.6605	-54.7645	META	3.26607	<13 ka	589.918	1080.25	9.75	465.897	1210.11	15.7118	0.352713	153.073
1085	dg		3.34743	-68.637	-54.7792	META	2.69487	<13 ka	594.752	760.25	61.25	373.136	1200.36	16.9921	0.346903	143.03
1086	rs		1.34305	-68.6373	-54.7191	META	4.94326	<20 ka	620.302	1025.25	375	727.219	1145.97	22.3919	0.44432	323.73
1087	dg		4.39022	-68.6627	-54.7253	META	5.18132	<13 ka	616.487	895.5	81.75	425.357	1182.22	20.9058	0.417108	272.423
1088	dg		6.17259	-68.6791	-54.7452	META	4.75409	<13 ka	598.031	974.25	18.5	379.68	1212.62	17.8375	0.366269	182.546
1089	rs		3.37446	-68.5743	-54.8066	META	3.01984	<13 ka	588.165	955.25	13	416.641	1172.79	16.754	0.329163	105.114
1090	dg		9.3577	-68.6013	-54.7893	META	2.59955	<13 ka	595.551	1104.75	9.75	483.815	1181.28	17.7833	0.35285	138.88
1091	dg		4.97846	-68.5095	-54.7855	SEDR	1.75188	<13 ka	629.314	1042.5	205.5	552.709	1169.55	21.9705	0.429707	340.744
1092	rs		13.0231	-68.5366	-54.825	META	2.1631	<20 ka	570.676	958	11.5	417.221	1138.31	15.7155	0.297835	95.9277
1093	dg		3.91919	-68.646	-54.8161	META	5.01508	<13 ka	600.218	1253.5	7.25	430.681	1257.28	16.3077	0.299712	125.574
1094	rs		1.5358	-68.7839	-54.6832	META	8.02027	<13 ka	649.954	1117	523	783.411	1225.31	22.6465	0.432372	417.528
1095	dg		3.5914	-68.8125	-54.6958	META	9.77511	<13 ka	623.969	1176.5	239.25	651.205	1233.38	19.2499	0.39609	287.712
1096	rs		1.43308	-68.9914	-54.8863	META	8.85755	<10 ka	802.77	1046	348	661.301	1688.7	21.5777	0.420203	474.94
1097	rs		2.44233	-68.8306	-54.9081	SEDR	1.02677	<13 ka	724.013	1167.25	122.25	557.779	1313.77	21.4549	0.407476	247.872
1098	dg		2.49449	-69.2068	-54.9211	META	1.47134	<5 ka	837.391	898.25	0.25	383.796	1937.54	24.8468	0.378089	471.665
1099	rs		1.41657	-69.2676	-54.9838	SEDR	1.27767	<20 ka	866.443	758.25	4	312.359	1187.31	26.4138	0.34274	95.5051
1100	rs		2.01842	-69.3761	-55.0055	GRAN	1.53737	<20 ka	907.817	447.25	6.5	186.178	1044.55	23.1642	0.338129	93.7902
1101	dg		10.397	-69.2094	-54.9518	GRAN	1.68626	<20 ka	822.208	1154	1.75	427.397	1528.61	25.8908	0.324349	127.338
1102	dg		2.18793	-69.4367	-55.0067	GRAN	2.35124	<20 ka	930.603	665	8.5	297.305	1032.79	23.0318	0.347096	110.077
1103	dg		8.93806	-69.7311	-54.9	SEDR	3.16649	<20 ka	989.19	778.25	2	241.941	831.711	21.5422	0.337188	49.6003
1104	rs		1.3279	-69.5373	-55.0333	GRAN	1.03723	<20 ka	983.731	526.75	11	220.24	1042.44	25.3864	0.367508	100.338
1105	dg		1.76415	-68.1635	-55.4344	EFVR	8.72046	<25 ka	973.954	290	44.5	142.465	378.084	8.74183	0.288352	22.2007
1106	dg		0.919038	-66.4812	-54.9865	SEDR	6.06578	<30 ka	647.273	421.75	108	209.706	619.133	14.778	0.328485	118.449
1107	dg		0.920569	-66.4661	-54.9899	SEDR	5.25649	<30 ka	646.968	379	87.5	225.923	604.296	13.5068	0.315947	105.977
1108	dg		1.16119	-66.623	-54.9306	SEDR	6.78557	<30 ka	658.088	583.75	252.25	406.826	699.794	15.7974	0.369902	224.391
1109	dg		1.2215	-66.6575	-54.8101	SEDR	5.97608	<30 ka	624.741	635.75	293.5	449.075	681.539	15.0323	0.338512	269.018
1110	dg		3.56574	-66.6224	-54.8657	SEDR	0.419591	<30 ka	644.519	785.5	173	416.458	697.661	15.9596	0.350553	213.355
1111	dg		2.19894	-66.8636	-54.8869	SEDR	5.55175	<30 ka	633.144	582.5	112.25	289.884	703.606	8.31666	0.276263	154.415
1112	dg		3.48021	-66.8835	-54.8632	SEDR	3.07397	<30 ka	629.306	702.5	108	303.806	684.049	7.72634	0.274171	166.223
1113	dg		1.76943	-66.9178	-54.852	SEDR	2.19419	<30 ka	627.528	502.5	159.25	297.631	661	8.06754	0.292617	187.796
1114	dg		2.01904	-67.4389	-55.0284	SEDR	12.9171	<25 ka	711.143	730.5	243.75	467.595	749.998	11.7085	0.385465	310.016
1115	rs		0.909306	-67.6602	-55.0304	SEDR	15.2691	<25 ka	729.044	637.5	330.75	489.584	847.316	18.036	0.418831	335.789
1116	rs		4.36651	-67.5932	-55.0869	SEDR	20.8465	<25 ka	743.553	707.25	100	354.819	739.08	10.5512	0.293042	201.664
1117	rs		5.09695	-67.5979	-55.0678	SEDR	18.7925	<20 ka	736.239	614.5	127.25	368.707	806.225	13.7582	0.341651	244.097
1118	rs		2.31095	-67.835	-55.1979	SEDR	12.7911	<25 ka	818.154	393.5	4.25	155.505	722.084	9.68884	0.246622	112.4
1119	rs		1.11151	-68.1552	-55.1058	SEDR	2.53351	<25 ka	766.181	558.75	6.25	235.626	649.667	10.7373	0.457585	273.75
1120	rs		1.65108	-68.2763	-55.1655	EFVR	5.98016	<25 ka	788.076	507.25	14.5	296.368	607.783	17.8909	0.389059	33.6968
1121	rs		1.12768	-68.9366	-55.3095	GRAN	11.2805	<20 ka	921.523	643.5	36.75	316.186	759.395	19.5007	0.321603	51.7506
1122	dg		3.31953	-69.0392	-55.262	GRAN	3.63512	<25 ka	918.755	680	3.25	222.213	873.838	23.689	0.34761	90.3829
1123	rs		0.905083	-69.3954	-55.3306	GRAN	1.14953	<20 ka	1041.64	431	10.75	157.7	913.738	24.13	0.287887	34.742
1124	dg		1.24567	-66.8175	-54.7523	SEDR	8.45592	<30 ka	619.146	794.25	356.5	589.121	730.363	19.6305	0.38941	303.086
1125	dg		1.58367	-66.8017	-54.7231	SEDR	5.07525	<30 ka	603.283	697	242.25	424.696	708.073	16.3816	0.334241	274.146
1126	rs		1.12677	-66.8339	-54.6688	SEDR	0.510049	<30 ka	579.79	526.75	174.75	298.343	712.079	12.5021	0.283392	226.185
1127	dg		2.74595	-67.7879	-54.7934	VSED	3.89698	<25 ka	631.164	902	275.75	541.055	914.187	18.0615	0.463251	307.35
1128	dg		4.46951	-67.5669	-54.7647	VSED	3.26295	<25 ka	614.519	906.75	130.25	444.151	1126.03	19.3609	0.375766	284.448
1129	dg		6.44225	-67.1826	-54.869	SEDR	5.83455	<30 ka	626.875	753.75	36	418.404	847.726	13.5083	0.352265	162.456
1131	dg		1.09267	-67.1142	-54.6702	SEDR	2.39839	<25 ka	593.766	852.75	331.5	526.769	738.835	15.4438	0.31973	337.852
1132	dg		3.79282	-67.226	-54.6662	SEDR	3.34131	<25 ka	577.73	841.5	292.5	509.626	742.591	12.8248	0.355774	279.938
1133	dg		1.38139	-67.2931	-54.6971	VSED	7.72865	<30 ka	599.849	778.75	275.5	506.739	765.185	15.8319	0.383603	280
1134	dg		4.14121	-67.2665	-54.713	VSED	9.15752	<25 ka	613.019	849.75	279.25	547.34	713.361	17.1219	0.406219	314.975
1135	dg		2.79401	-67.3073	-54.6876	VSED	6.97275	<30 ka	592.081	788.75	229	449.153	790.339	14.1067	0.360841	263.337
1136	dg		0.957546	-67.324	-54.7685	VSED	6.03914	<30 ka	608.811	603	284.25	416.91	747.122	12.3255	0.369049	282.705
1137	dg		2.54799	-67.6026	-54.6932	VSED	10.1167	<30 ka	599.804	899.5	259.25	555.502	995.764	15.145	0.335978	281.582
1138	dg		1.70217	-67.8481	-54.7102	VSED	4.16791	<30 ka	596.38	944.75	305.5	555.791	918.892	18.5805	0.415491	277.64
1139	dg		1.01689	-67.6832	-54.9669	SEDR	8.50224	<25 ka	693.872	815.5	257.75	535.99	941.727	19.2681	0.443771	256.611
1140	dg		1.41995	-68.6071	-55.0277	SEDR	10.9833	<20 ka	759.553	847	249.25	548.634	1162.24	24.0552	0.450872	346.582
1141	dg		1.04448	-68.5862	-55.0628	SEDR	15.092	<20 ka	767.608	745	90.75	347.48	1219.36	25.0595	0.439731	276.948
1142	dg		1.46741	-69.4398	-55.0871	GRAN	2.80163	<20 ka	984.887	724.25	15.25	330.91	1014.32	24.1854	0.371885	122.261
1143	dg		2.99976	-69.5174	-55.1385	GRAN	4.39251	<20 ka	1030.38	699	1.25	281.574	1120.74	25.4283	0.389079	181.731
1146	rs		1.28819	-70.7799	-38.6788	VSED	9.53388	<25 ka	823.348	1799.5	1478.75	1629.22	999.99	16.1411	0.43833	1526.81
1151	rs		2.35821	-70.9977	-38.6023	VSED	0.7421	<20 ka	1051.52	1653.5	1169.75	1412.2	808.299	14.5094	0.473085	1347.9
1153	rs		1.57305	-70.8956	-38.6711	EFVR	5.47487	na	938.53	2025.5	1707.5	1841.96	681.959	9.95468	0.44371	1681.06
1154	rs		5.31106	-70.8812	-38.6549	EFVR	7.04804	<25 ka	925.765	2129.5	1705.75	1849.32	738.031	10.3596	0.462813	1688.22
1155	rs		2.65996	-70.8599	-38.6422	EFVR	8.57773	<25 ka	905.887	2145.75	1699.25	1916.1	816.296	10.7912	0.472008	1693.29
1156	rs		3.73819	-70.849	-38.6589	VSED	6.91071	<25 ka	889.222	2007	1499.75	1699.6	792.64	11.6804	0.445651	1643.14
1157	rs		2.29364	-70.8543	-38.6274	EFVR	10.2762	<25 ka	902.974	2147.75	1797.75	1936.35	899.954	11.6259	0.478667	1716.86
1158	rs		2.12374	-70.9353	-38.533	EFVR	0.866158	<20 ka	955.93	2361.25	1888.75	2103.67	1100.04	18.7541	0.424461	1654.29
1159	rs		1.92419	-70.8207	-38.8175	EFVR	3.65245	<20 ka	834.214	2075.5	1616	1825.72	820.684	12.9691	0.489379	1705.19
1161	rs		1.14176	-70.8278	-38.8645	META	1.66317	<20 ka	803.588	1796.25	1404.5	1571.98	863.115	11.88	0.434707	1556.34
1162	rs		1.08495	-70.8538	-38.5502	EFVR	7.21382	<20 ka	894.86	2330.75	1957	2137.19	1253.2	19.4528	0.469831	1773.93
1163	rs		0.976884	-70.8612	-38.5428	EFVR	6.49613	<20 ka	898.164	2475.5	2024	2258.98	1265.54	19.6639	0.464525	1781.41
1164	rs		2.00146	-70.9535	-38.4089	SEDR	9.003	<20 ka	1002.59	2118.25	1598.25	1773.34	1019.46	20.2713	0.45682	1626.17
1167	rs		3.5642	-71.0395	-38.4041	EFVR	3.91318	<20 ka	1106.93	2058	1464.5	1708.31	1052.76	15.2462	0.513851	1606.51
1168	rs		4.15073	-71.0391	-38.3851	EFVR	5.99529	<20 ka	1104.6	2154.5	1511.5	1774.61	1059.22	15.1327	0.518259	1642.14
1169	rs		6.56727	-71.0179	-38.3706	EFVR	8.02216	<20 ka	1070.49	2342.75	1532.75	1852.33	1046.33	18.2413	0.48973	1652.05
1170	rs		1.6564	-70.8837	-38.2569	EFVR	2.34754	<20 ka	976.461	2515.75	2254.75	2366.46	1164.46	15.8449	0.501425	1904.51
1171	rs		4.74095	-71.0419	-38.281	EFVR	13.5283	<20 ka	1081.51	2216.25	1430.75	1852.83	1301.98	21.0318	0.440215	1586.18
1172	rs		1.76431	-71.0113	-38.0893	EFVR	2.86927	<20 ka	1072.53	2254	1614.75	1902.83	1089.18	20.38	0.50403	1667.78
1173	rs		1.09031	-70.9512	-38.0169	EFVR	3.50689	<20 ka	1067.28	2181	1481.25	1816.83	1022.97	15.4989	0.484742	1749.78
1174	rs		2.73086	-71.2222	-38.121	EFVR	12.3952	<20 ka	1342.86	2047.5	1263	1693.57	1252	22.3174	0.568729	1390.24
1175	rs		4.53069	-71.127	-38.2418	EFVR	16.8524	<25 ka	1243.32	1853.25	1283	1591.43	1140.92	18.6806	0.461689	1374.14
1176	rs		2.80955	-71.1123	-38.228	EFVR	14.8627	<25 ka	1234.71	1888.25	1317.25	1607.83	1154.45	17.9083	0.44523	1385.3
1177	rs		2.11141	-71.1125	-38.2153	EFVR	13.8868	<25 ka	1260.43	2098	1405.75	1750.66	1144.66	17.0206	0.444933	1350.8
1178	rs		3.08167	-71.1512	-38.1615	EFVR	13.0487	<20 ka	1280.19	2004.5	1225.25	1604.29	1194.26	21.1009	0.481123	1352.02
1179	rs		2.24297	-71.1673	-38.0811	EFVR	12.8606	<20 ka	1230.19	2092.25	1639.5	1842.42	1203.73	20.8317	0.536737	1485.29
1180	rs		3.68698	-71.35	-38.1205	VSED	5.42814	<20 ka	1920.57	1327	729	904.619	1145.82	18.9234	0.362906	836.842
1181	rs		3.67101	-71.4694	-38.1473	VSED	3.77067	<20 ka	2095.18	1668.75	705	1173.56	1155.63	17.3905	0.376466	831.127
1182	rs		2.0956	-71.2947	-38.641	GRAN	0.340387	<20 ka	1356.81	1839.75	1334.25	1590.57	880.75	13.3297	0.332822	1311.53
1183	rs		2.33202	-71.3029	-38.6613	GRAN	1.26226	<20 ka	1407.48	1653.75	1162.25	1406.72	825.253	9.8228	0.27138	1258.13
1184	rs		1.85722	-71.4756	-38.6105	VSED	0.369148	<20 ka	1714.18	1662.5	999.5	1249.31	1000.48	17.2355	0.417167	1154.44
1185	rs		2.49855	-71.4874	-38.6201	VSED	0.681651	<20 ka	1698.17	1745.25	1020.75	1333.76	1028.45	16.3529	0.422309	1187.17
1186	rs		2.60277	-71.5891	-38.5391	EFVR	12.5308	<20 ka	1782.89	1867	1196.25	1518.22	1409.52	21.8529	0.363777	1204.44
1187	rs		1.47718	-71.397	-38.4548	VSED	4.08572	<20 ka	1803.02	1376.5	929.75	1117.51	1026.15	14.1694	0.349	1079.75
1188	rs	Y	2.14544	-71.4762	-38.2281	VSED	0.506967	<20 ka	1958.03	1347.75	873	1060.99	1187.91	17.2899	0.381347	1046.7
1193	rs		3.58838	-71.0024	-39.1703	EFVR	6.12268	<30 ka	697.933	1477.25	1227	1339.32	636.397	7.45568	0.434316	1158.04
1194	rs		2.29841	-71.4272	-39.1912	EFVR	3.85938	<20 ka	1262.51	1827	787.5	1260.03	1305.3	22.753	0.535184	1043.24
1196	rs		1.51956	-71.5439	-39.1752	EFVR	6.06369	<20 ka	1399.43	1789.75	1177.5	1483.33	1132.22	22.3695	0.510688	1022.89
1197	ef		2.94114	-71.5513	-39.1869	EFVR	6.75053	<20 ka	1410.02	1862.25	998.5	1332.61	1147.2	22.6101	0.499882	1005.39
1198	rs		1.61274	-71.0963	-39.2143	EFVR	2.07718	<25 ka	831.427	1574	1218.25	1358.88	978.354	13.0971	0.443236	1368.35
1199	rs		1.07651	-71.1088	-39.2624	EFVR	7.2227	<25 ka	875.121	2072.5	1870.5	1951.26	962.63	15.7377	0.548125	1612.9
1201	rs		1.10817	-70.7488	-39.1277	GRAN	4.00506	<30 ka	694.832	2180.75	1724	1925.41	1118.75	20.9003	0.478224	1616.42
1202	rs		1.2508	-71.1608	-39.187	GRAN	6.67994	na	914.908	1865	1525	1724.14	957.781	15.0765	0.43564	1338.88
1203	ef		1.05363	-71.1589	-39.1994	GRAN	7.02764	<35 ka	910.347	1769.5	1263.5	1567	943.882	14.9985	0.442839	1353.59
1204	rs		2.56822	-71.1285	-39.1911	EFVR	4.4642	<35 ka	869.655	1700.5	1295.75	1500.28	932.299	13.4727	0.428953	1318.02
1205	rs		1.33304	-71.125	-39.1806	EFVR	4.36204	na	864.917	1723.25	1393.5	1612.82	918.111	12.8157	0.415854	1291.28
1206	rs		2.53401	-71.1758	-39.3186	EFVR	9.77852	<20 ka	903.701	1876	1461.25	1623.64	1159.04	14.3496	0.422788	1404.49
1207	rs		1.06391	-71.1555	-39.3	EFVR	12.1177	<20 ka	903.325	1949.5	1516.5	1710.23	1104.9	13.8203	0.49954	1577.02
1208	rs		3.95939	-71.148	-39.3202	EFVR	11.9883	<20 ka	872.636	1733.25	1251.5	1472.54	1134.91	14.1769	0.444326	1426.28
1209	rs		2.0784	-71.127	-39.3325	EFVR	13.2428	<20 ka	837.557	1655.75	1137.5	1346.18	1135.19	13.7953	0.414734	1327.82
1211	rs		0.996642	-71.1645	-39.2858	EFVR	11.9238	<20 ka	921.883	1919.5	1635	1781.5	1072.92	13.1132	0.503373	1616.77
1212	rs		1.28538	-71.7904	-39.399	EFVR	8.85361	<20 ka	1738.59	1012.5	699	869.442	1166.15	15.1953	0.445289	890.731
1214	rs		1.66489	-71.1359	-39.2862	EFVR	10.6067	<20 ka	894.807	2001.5	1626.25	1779.31	1025.84	14.0811	0.541498	1626.68
1215	rs		1.61193	-71.809	-39.4398	EFVR	12.9404	<20 ka	1667.58	1368	855	1122.46	1164.41	16.3412	0.47413	1094.95
1216	rs		1.89354	-71.9437	-39.6318	GRAN	9.56323	<20 ka	2007.8	1111	232.5	550.753	1282.53	21.7398	0.381312	465.379
1217	rs		3.07239	-71.8901	-39.5698	GRAN	9.28368	<20 ka	1853.15	1404.75	501.25	1001.02	1208.94	18.3867	0.460775	705.561
1218	rs		0.934642	-71.3569	-40.1061	VSED	4.31921	<25 ka	1047.94	1421.75	924.25	1136.46	988.674	12.3217	0.367624	994.136
1219	rs		1.44188	-71.3477	-40.1041	VSED	3.90664	<25 ka	1047.58	1438.5	981.5	1168.55	965.244	11.6587	0.360568	982.332
1220	rs		1.99874	-71.3309	-40.1027	VSED	2.62658	<25 ka	1043.66	1317.5	981	1161.69	934.45	10.239	0.343078	944.157
1221	rs		1.32887	-71.2874	-40.1748	VSED	2.87599	<25 ka	1006.18	1504	1130.75	1279.48	1307.41	14.687	0.387934	1118.14
1224	dg		3.08158	-71.356	-40.0599	META	3.34018	<13 ka	1043.32	1477	919.75	1131.22	902.686	10.9938	0.33457	1031.91
1225	rs		1.05115	-71.4903	-40.0219	META	3.69408	<13 ka	1208.14	1133.25	900.5	997.737	1032.45	14.4015	0.314063	967.854
1226	rs		1.48399	-72.1277	-39.9928	VSED	10.8042	<20 ka	1870.93	1222.75	662	938.741	1321.12	23.6635	0.520217	762.257
1227	rs		2.28761	-72.2934	-40.2899	EFVR	9.54247	<20 ka	2176.13	255.75	64	133.22	996.016	6.51746	0.105093	66.3084
1228	rs		1.15429	-71.2041	-40.3802	VSED	0.767315	<30 ka	885.504	1697	1263.75	1533.94	1182.75	17.5987	0.451302	1305.24
1229	rs		1.81837	-71.4666	-40.2166	GRAN	1.45429	<20 ka	1168.75	1418.25	789.25	1039.5	1096.28	18.9029	0.418894	957.997
1231	rs		1.35596	-72.1956	-40.219	GRAN	1.35995	<20 ka	2159.82	1041.75	102.75	482.212	1332.36	19.6799	0.24238	166.683
1232	rs		1.17653	-71.5213	-40.4742	GRAN	5.64327	<20 ka	1142.45	1831.5	952	1367.01	1364.97	21.8556	0.340147	1024.34
1233	rs		2.06234	-71.4997	-40.4597	GRAN	4.0775	<20 ka	1137.03	1402.25	930.5	1132.31	1252.55	19.1976	0.355178	1063.84
1234	ra	Y	1.54164	-71.1379	-40.4197	VSED	5.79838	<30 ka	824.587	1857.5	1063.25	1378.14	1267.26	17.0337	0.429612	1242.69
1235	rs		1.9428	-71.4267	-40.4042	VSED	1.07601	<13 ka	1076.68	1911.25	1435.25	1672.06	1047.01	19.1405	0.468233	1298.71
1237	rs		2.69859	-71.8021	-40.6843	EFVR	1.85993	<13 ka	1525.42	1679.75	777	1160.22	1085.08	20.7392	0.288229	887.131
1238	rs		1.01338	-72.4023	-40.732	EFVR	22.5582	<20 ka	2396.56	536.75	247.25	377.824	667.828	7.27874	0.240596	305.11
1239	rs		2.31226	-71.9899	-41.0595	GRAN	1.33967	<10 ka	2564.05	1227.75	223.75	670.482	1620	24.9893	0.374675	380.308
1241	rs		1.44604	-71.8666	-41.1239	EFVR	5.54124	<5 ka	1470.93	1488.25	629.5	987.734	2494.98	28.4011	0.416296	986.832
1242	rs		0.963441	-71.8024	-41.397	VSED	3.52976	<10 ka	1450.47	1460	772.5	1089.53	1113.6	18.7206	0.371971	905.538
1243	rs		2.0664	-71.4781	-41.489	VSED	2.07688	<15 ka	999.27	1345.5	970.5	1137.92	1325.34	18.0702	0.377728	985.433
1244	rs		0.928572	-71.4762	-41.4988	VSED	2.04366	<15 ka	1008	1395.5	1050.5	1201.09	1324.71	17.7445	0.369668	940.284
1245	rs		0.925322	-71.7917	-41.3574	EFVR	3.05493	<10 ka	1494.18	1519	860.5	1108.13	1003.59	17.1454	0.320983	840.591
1246	dg		4.05902	-71.6464	-41.4439	VSED	0.711792	<15 ka	1177.19	1870.5	612.5	1128.52	1513.45	26.5305	0.442383	887.618
1247	rs		1.78378	-71.5517	-41.4714	GRAN	0.659051	<15 ka	1066.26	1996.5	1090.75	1595.87	1436.56	21.6755	0.435718	1065.61
1249	ds		1.17784	-71.4839	-41.7309	DEPO	1.12075	<15 ka	1030.39	815	622.5	694.116	990.263	8.76346	0.338664	736.721
1250	ds		3.32845	-71.4952	-41.7246	DEPO	1.70675	<15 ka	1052.52	823.75	596.25	726.322	984.564	9.62578	0.332192	710.067
1251	rs		1.3642	-71.9646	-41.6667	GRAN	3.13193	<20 ka	1811.46	785.25	147.25	377.963	1589.5	28.0577	0.451978	286.631
1252	rs		0.934624	-71.4364	-41.7174	SEDR	1.33251	<15 ka	952.68	954	704.5	828.577	1253.23	15.6039	0.340467	846.28
1253	rs		1.07688	-71.4264	-41.7103	SEDR	0.528606	<15 ka	937.246	1059.5	725	871.931	1300.64	17.5071	0.345078	872.749
1254	rs		3.38794	-71.9099	-41.6858	GRAN	4.02838	<20 ka	1635.04	1512.25	599	1046.64	1617.19	24.8752	0.46625	451.719
1255	rs		2.36476	-71.9512	-41.9184	GRAN	0.00375842	<20 ka	1680.94	746.75	95	349.89	1717.98	22.0651	0.334591	358.535
1256	rs		1.3548	-71.8838	-41.9215	GRAN	3.83306	<20 ka	1632.09	633.5	227	390.711	1588.82	18.6162	0.273389	261.567
1257	rs		1.03496	-71.8628	-41.9541	GRAN	4.3725	<20 ka	1587.63	576.25	228	393.558	1523.42	17.7138	0.273669	286.617
1258	rs		2.5091	-72.0674	-42.1991	GRAN	16.305	<13 ka	1459.6	1547.75	430.75	970.612	1814.36	31.2383	0.475248	733.264
1259	ds		1.23743	-71.3891	-42.8054	EFVR	17.0541	<25 ka	708.548	919.5	784.25	839.905	812.89	8.23864	0.33039	903.173
1260	rs		4.0381	-71.4883	-42.7957	VSED	11.8024	<25 ka	779.368	1887	1160.75	1452.48	1232.79	15.2653	0.390999	1236.46
1261	rs		1.09662	-71.5577	-42.7427	EFVR	5.41706	<25 ka	846.813	1959	1489.75	1651.66	1296.73	22.1093	0.447244	1232.53
1262	dg		3.20858	-71.7287	-42.6796	GRAN	9.80562	<20 ka	1096.5	1702.25	563.5	1240.82	1298.41	21.059	0.321051	714.511
1263	rs		1.06294	-72.0251	-42.7186	GRAN	10.4982	<10 ka	1436.15	1366.25	711.25	1077.33	1319.32	21.3835	0.365795	696.158
1264	rs		1.17849	-72.529	-43.0362	GRAN	4.18338	<20 ka	2212.86	731.5	70.5	335.288	1333.35	14.2083	0.212069	61.1013
1265	dg		2.18539	-71.5743	-43.0232	VSED	0.252154	<20 ka	909.919	1291.5	797.75	982.734	1276.87	13.4729	0.357808	885.019
1266	ds		2.43997	-71.4707	-43.0139	DEPO	8.22084	<20 ka	934.906	686.5	426.5	524.791	564.546	6.48178	0.362657	517.495
1267	rs		1.70305	-71.6379	-42.8925	VSED	1.94276	<20 ka	991.766	1472	713.5	1076.55	1463.43	19.0605	0.318946	801.835
1269	dg		15.0482	-71.3064	-43.2507	EFVR	2.98202	<30 ka	689.598	1706	663	1075.02	1184.16	15.9233	0.353458	875.125
1270	dg		3.53443	-72.5216	-43.0942	META	2.50784	<20 ka	2153.86	1359.25	33.5	531.226	1709.26	22.193	0.242507	159.596
1271	rs		1.39516	-72.9461	-43.4408	EFVR	16.6445	<20 ka	2489.42	860.5	195	441.726	912.109	10.663	0.278612	181.89
1272	rs		0.995843	-71.8604	-43.5923	EFVR	4.68879	<20 ka	1289.36	973	385	672.074	1551.79	21.07	0.377576	608.913
1273	rs		1.16388	-71.8108	-43.5856	EFVR	6.02837	<20 ka	1309.19	816	259	418.677	1408.89	17.8114	0.351764	495.397
1274	rs		2.77021	-72.1003	-43.3955	GRAN	0.600244	<20 ka	1598	1195.5	109	499.543	1718.43	27.8978	0.409387	470.853
1275	ds		1.1983	-71.4106	-43.6972	DEPO	0.990618	<20 ka	780.938	717.75	489.25	588.982	1317.59	14.4161	0.342363	729.585
1276	rs		1.20286	-71.6275	-43.6355	EFVR	12.3639	<20 ka	956.398	1234.75	889	1081.04	1195.35	16.3396	0.454011	897.522
1277	rs		1.71424	-71.8407	-43.6785	GRAN	14.3961	<20 ka	1280.29	1453.75	266.75	776.531	1574.53	24.591	0.389218	461.027
1278	rs		2.14694	-72.3403	-43.9328	GRAN	3.84767	<20 ka	1904.09	1117.75	142.25	578.564	1198.8	19.5128	0.254031	112.041
1279	rs		3.10131	-72.3473	-43.9926	GRAN	5.05743	<20 ka	1905.19	955.75	78.75	447.475	1407.05	19.6272	0.273249	257.023
1280	rs		1.31674	-72.3304	-44.2654	GRAN	14.9579	<13 ka	1698.98	849.5	148.25	397.432	1788.74	27.8494	0.4399	466.289
1281	ds		1.27731	-71.5967	-44.3594	VSED	8.44634	<20 ka	802.224	954	745.5	837.685	1056.16	9.86233	0.305206	813.854
1282	ds		1.48367	-71.5943	-44.3459	VSED	9.0678	<20 ka	810.323	862	698	781.265	959.508	8.60038	0.316768	771.528
1283	rs		1.79125	-72.3725	-44.1532	GRAN	8.22433	<20 ka	1833.16	920	78.75	437.502	1523.82	24.3758	0.406623	400.337
1284	rs		3.38156	-72.3529	-44.2142	GRAN	11.5222	<20 ka	1815.26	1212.75	109.5	595.657	1709.5	25.5909	0.398418	314.545
1285	dg		4.54669	-72.7567	-44.1384	GRAN	17.191	<13 ka	2107.96	1372.5	230.25	751.598	1434.85	26.6167	0.42901	414.875
1286	dg		1.47128	-72.0106	-44.4025	GRAN	38.4938	<13 ka	1199.17	1435	603.75	935.069	1377.66	26.6697	0.475718	785.247
1287	rs		1.82206	-74.3142	-44.4327	META	70.2513	<20 ka	2307.32	790.5	207.25	480.228	930.036	20.5926	0.416322	234.352
1288	dg		1.98027	-72.602	-44.7289	GRAN	11.3503	<13 ka	2052.21	1099	422.25	841.536	1449.02	24.3269	0.359633	246.392
1289	dg		1.98302	-72.6295	-44.6909	VSED	7.82349	<13 ka	1977.62	1149.75	576.5	949.578	1391.17	23.1705	0.397264	400.687
1290	dg		3.11485	-72.5812	-44.7673	GRAN	14.3972	<13 ka	1997.91	1322	192.5	694.538	1465.34	26.948	0.390739	258.559
1296	rs		2.66784	-71.6852	-45.0915	SEDR	12.6997	<20 ka	742.297	1138	828.25	953.525	678.379	11.0038	0.375039	864.338
1297	rs		2.14127	-72.5182	-45.0303	GRAN	25.876	<13 ka	1895.97	1294	84.75	462.633	1517.71	23.2906	0.365346	240.432
1298	dg		5.51023	-71.8816	-45.1189	EFVR	7.97707	<20 ka	953.015	1563.5	553.75	979.196	1342.73	18.4554	0.407897	793.961
1299	rs		0.902387	-74.391	-45.2411	META	5.48218	<20 ka	2290.97	710.75	22	286.762	792.193	22.8106	0.346498	137.187
1300	rs		1.05983	-74.3896	-45.2495	META	5.48923	<20 ka	2290.9	648.5	13	265.896	794.795	22.7542	0.354603	139.184
1302	rs		2.05566	-72.878	-45.4944	GRAN	10.4419	<20 ka	2078.13	793.75	25.5	360.395	1335.34	25.0759	0.362384	233.889
1303	rs		1.34731	-73.3635	-46.1713	GRAN	9.38213	<10 ka	1914.85	950.75	182.75	549.72	1423.38	25.596	0.444515	376.463
1304	rs		1.33126	-73.4249	-46.397	GRAN	18.1051	<10 ka	1867.64	905.5	212.75	526.511	1404.31	28.0562	0.424738	312.656
1305	rs		1.2847	-74.6544	-46.4706	META	1.95762	<20 ka	2351.63	589	122.75	323.743	764.77	16.4036	0.378763	178.504
1306	dg		2.66164	-74.7355	-46.6417	META	1.81865	<25 ka	2450.73	664	95.75	342.839	690.009	14.9012	0.317932	148.977
1307	rs		1.21973	-73.3185	-47.8435	META	9.33365	<13 ka	1520.23	1078.5	373.25	700.485	1509.87	27.9533	0.480951	501.45
1308	rs		1.20163	-74.3096	-47.8206	GRAN	33.187	<20 ka	3083.95	695.25	16.5	289.956	1040.01	29.1775	0.401464	182.95
1309	rs		1.251	-72.7372	-47.9699	META	6.7943	<10 ka	858.36	1925	1059.75	1428.4	1609.94	25.5416	0.445644	919.845
1310	dg		4.54566	-72.2863	-48.0453	META	3.13747	<20 ka	498.333	1781.75	809.75	1173.61	1106.32	17.4027	0.324687	942.858
1311	dg		4.30832	-72.2409	-48.1103	META	2.62285	<20 ka	486.374	1739.25	802.25	1166.29	1196.65	18.1675	0.442039	1011.3
1315	rs		4.64871	-72.1241	-48.31	VSED	3.31305	na	444.642	1774.5	807	1237.75	1383.61	14.5153	0.327581	843.59
1321	rs		2.59802	-72.217	-48.5379	SEDR	0.498018	<25 ka	491.721	1638.75	928.25	1182.37	1280.27	19.0528	0.408241	1041.4
1323	rs		2.23796	-72.198	-48.6151	VSED	0.0515907	<25 ka	467.667	1821.75	1162.75	1423.95	1136.2	16.401	0.384078	1160.1
1324	rs		1.50183	-72.5594	-48.6811	SEDR	4.40299	<13 ka	655.829	1059	251	561.421	1517.64	18.6642	0.33816	478.764
1325	dg		2.21157	-72.6415	-48.5694	META	2.60573	<13 ka	755.843	1604.25	715.25	1187.31	1495.62	22.2697	0.383548	588.579
1326	dg		1.55015	-72.6569	-48.6897	SEDR	4.81188	<15 ka	762.214	1891.5	1186	1535.93	1640.02	22.0801	0.500598	963.533
1327	dg		2.42439	-72.8482	-48.7056	META	1.32352	<13 ka	883.626	1703.25	873	1348.4	1690.32	16.6642	0.280025	563.911
1328	rs		2.32972	-72.2833	-48.9541	META	4.80292	<15 ka	439.73	1152.75	254.5	596.514	1187.21	11.9798	0.226927	314.494
1329	rs		1.72515	-72.6068	-48.9511	META	6.82197	<13 ka	664.109	1278.25	318.25	781.09	1420.79	15.318	0.29061	596.242
1330	dg		1.18636	-72.61	-48.9414	META	7.09325	<13 ka	658.366	1010.75	312.5	630.064	1374.6	14.8717	0.262547	532.505
1331	rs		1.05418	-72.6163	-48.9622	META	7.06071	<13 ka	686.546	1444.75	699	1119.69	1495.2	17.3826	0.347939	720.953
1335	rs		2.59776	-72.6925	-49.0497	VSED	6.89268	<10 ka	752.474	1183	627	850.118	1360.76	24.8172	0.45259	795.104
1336	rs		2.3677	-72.7971	-49.3131	SEDR	6.6207	<35 ka	754.979	1309.25	619.25	959.923	1365.41	17.4654	0.442099	844.829
1337	rs		1.07865	-74.4546	-49.2179	GRAN	28.2126	<13 ka	3628.61	644.5	94.5	356.91	1190.53	25.1566	0.410073	230.295
1338	cx		6.9256	-72.35	-49.7727	SEDR	4.42199	<25 ka	363.162	981.25	378.25	636.147	773.303	8.97442	0.332291	455.213
1339	cx		1.62253	-72.4206	-49.7851	SEDR	0.0970424	<25 ka	409.041	960.5	613	730.661	730.782	10.9686	0.410619	555.571
1340	cx		0.960543	-72.3552	-49.7962	SEDR	2.95069	<25 ka	372.062	803.25	590.75	692.21	757.339	10.2825	0.384836	533.602
1341	cx		1.87766	-72.3747	-49.7875	SEDR	2.02533	<25 ka	382.076	1015.25	644.5	809.231	761.401	10.7279	0.384209	521.065
1342	cx		1.14269	-72.5026	-49.7513	SEDR	3.51067	<25 ka	451.458	777	536.5	673.422	763.574	9.28092	0.392136	531.923
1343	rs		1.91938	-72.8511	-49.7023	SEDR	5.23181	<20 ka	756.255	1070.5	680.25	853.982	1422.45	14.9972	0.353996	628.764
1344	dg		2.93886	-72.8503	-51.5988	SEDR	6.25587	<13 ka	803.634	1027.25	1.75	523.533	1450.71	20.8318	0.394937	415.665
1345	ef		1.04516	-72.6144	-49.8646	SEDR	10.1751	<20 ka	549.711	1193.75	807.25	967.297	720.157	12.1091	0.411914	715.439
1346	cx		3.53235	-72.694	-49.8276	SEDR	12.2984	<20 ka	613.056	1310.25	623.75	873.347	812.211	13.8326	0.43715	733.058
1347	rs		0.920277	-72.706	-49.8558	SEDR	9.17144	<20 ka	636.75	1222.25	948.5	1080.8	737.878	12.721	0.430359	801.326
1348	cx		0.961932	-72.5096	-49.852	SEDR	9.64873	<30 ka	455.871	709.5	581.75	649.943	641.692	9.2674	0.398431	630.893
1349	cx		1.08925	-72.4855	-49.8293	SEDR	6.85576	<25 ka	450.284	1043	737.5	877.609	593.879	9.08602	0.431026	664.831
1350	cx		1.9991	-72.3009	-49.8159	SEDR	5.58889	<25 ka	346.051	868.25	643.25	749.273	743.448	11.2933	0.387564	534.076
1352	rs		0.94792	-72.592	-49.8304	SEDR	12.9265	<20 ka	521.706	876.5	626.75	737.322	714.717	12.3549	0.444367	673.346
1353	cx		4.5992	-72.6868	-50.5382	SEDR	24.6803	<20 ka	569.069	1229.5	332.75	721.85	1117.17	14.3607	0.406913	497.702
1354	cx		2.42291	-72.6386	-49.8825	SEDR	7.54339	<20 ka	567.843	1130	792	970.072	701.513	10.8914	0.39865	731.303
1355	cx		2.08674	-72.3304	-49.8064	SEDR	4.10162	<25 ka	360.81	945	666.25	768.458	756.868	10.1571	0.387056	550.239
1356	rs		0.908436	-72.7007	-49.9525	SEDR	0.0966847	<20 ka	603.479	1234.75	825.5	1033	730.55	10.0255	0.333113	739.3
1358	cx		1.35261	-72.2458	-50.4116	SEDR	38.5912	<30 ka	348.685	1059.25	804.25	964.645	869.591	11.2183	0.53834	683.454
1359	rs		0.984309	-73.0156	-50.4098	SEDR	13.3056	<15 ka	846.736	1175.75	398	714.574	1352.82	16.5878	0.367282	463.662
1360	rs		0.918128	-72.8528	-50.4572	SEDR	19.0093	<13 ka	722.5	1180	483	817.511	1339.48	17.4737	0.339128	511.617
1361	dg		4.61423	-72.9933	-50.5961	SEDR	2.93725	<13 ka	823.762	1489	470.5	927.984	1515.12	15.0795	0.29638	397.995
1362	ds		1.35606	-72.14	-50.7277	DEPO	37.2683	<5 ka	364.74	1022.25	827.75	900.613	1130.78	12.705	0.323648	946.793
1363	ef		2.88428	-72.4659	-50.7658	SEDR	30.6577	<20 ka	493.618	1319.25	827	1071.34	969.052	11.4443	0.477243	822.091
1364	ef		4.98563	-72.4714	-50.7801	SEDR	29.0024	<20 ka	485.745	1335.5	722	1093.25	991.889	11.9798	0.470108	774.558
1365	ef		1.97168	-72.4856	-50.7986	SEDR	27.3231	<20 ka	476.821	1234.25	930	1071.15	965.474	12.3662	0.442442	695.137
1368	ef		1.40775	-72.4017	-50.911	SEDR	13.6978	<35 ka	359.844	846	343.75	583.861	940.611	8.08922	0.296108	321.482
1370	cx		13.8889	-72.5623	-50.7766	SEDR	31.6524	<20 ka	544.293	1622.75	561.5	1004.61	1095.18	14.7093	0.452531	758.577
1371	rs		0.987191	-72.6109	-51.3397	SEDR	26.7611	<25 ka	455.392	474.75	79.5	253.773	1100.68	13.3236	0.239398	146.371
1372	rs		2.7129	-73.323	-51.2147	SEDR	15.4158	<5 ka	1265.73	651	226.5	424.296	1355.44	15.2268	0.348313	394.1
1373	rs		1.37957	-72.7212	-51.2975	SEDR	19.4925	<15 ka	492.306	271.5	25.5	118.623	735.72	7.27867	0.156511	30.5262
1374	dg		2.36243	-73.0223	-51.4272	SEDR	2.31019	<13 ka	976.326	1050	283	680.27	1413.7	22.3482	0.42622	382.479
1375	rs		1.04958	-73.1225	-51.3642	SEDR	6.65669	<13 ka	1049.64	1000.25	373.5	650.335	1528.02	16.3665	0.297609	268.043
1376	rs		1.48019	-73.24	-51.5975	SEDR	7.93939	<13 ka	1229.24	875	19.5	432.339	1158.48	19.7623	0.335374	73.7554
1377	cx		14.5357	-72.3669	-50.1545	SEDR	20.4225	<15 ka	321.583	885.25	181.75	456.469	721.05	6.90112	0.365203	408.572
1378	cx		3.52656	-72.3149	-50.156	SEDR	22.5307	<15 ka	295.657	851	182.5	407.847	694.887	6.26672	0.343088	431.907
1379	cx		3.25953	-72.6367	-50.1406	SEDR	2.53697	<30 ka	480.678	895.25	244.75	543.93	933.694	8.64594	0.307442	379.391
1380	cx		4.16577	-72.5096	-50.137	SEDR	11.1271	<30 ka	415.248	1164.5	360.75	751.08	935.475	9.40891	0.36916	457.489
1381	cx		4.98715	-72.5303	-50.1321	SEDR	10.0987	<30 ka	437.993	1044	351.25	742.775	949.605	10.4386	0.388721	488.806
1382	cx		16.3208	-72.5819	-50.137	SEDR	6.41413	<30 ka	462.262	1069	240	658.27	951.722	9.50974	0.358322	441.318
1383	cx		5.61096	-72.1986	-50.4396	SEDR	43.1672	<30 ka	370	1253.25	661	927.914	770.252	9.2134	0.555918	854.227
1386	cx		3.20558	-72.4921	-50.1361	SEDR	12.3088	<30 ka	403.732	1048.25	457.5	729.397	916.137	8.99742	0.371775	465.628
1389	cx		1.39911	-71.8472	-49.805	EFVR	18.3791	<35 ka	196.794	611.25	328.25	465.612	479.675	4.86768	0.273132	361.076
1394	cx		2.51225	-72.2352	-50.6545	EFVR	42.9029	<5 ka	492.204	1686.25	1013.75	1281.85	1139.26	20.5747	0.384144	1071.84
1395	rs		1.35614	-72.044	-50.7044	EFVR	42.7635	<20 ka	366.082	1421.5	1148	1239.14	731.211	8.04959	0.490236	1061.35
1396	ef		2.55032	-72.0416	-50.7169	EFVR	42.4893	<20 ka	356.883	1429.5	971.75	1133.76	720.64	8.05985	0.494332	1044.27
1397	ef		3.79751	-72.0786	-50.6973	EFVR	42.5402	<30 ka	372.247	1494.75	976	1141.58	819.745	8.1261	0.451887	1057.85
1398	cx		3.04017	-72.0837	-50.678	EFVR	43.9732	<30 ka	387.041	1513	1003.5	1188.18	834.255	8.19984	0.446843	1096.6
1399	ef		1.27186	-72.0145	-50.7332	EFVR	41.0115	<20 ka	322.1	1385.5	895	1087.14	744.763	8.11833	0.472552	953.969
1400	ef		1.96996	-71.9929	-50.714	EFVR	43.6207	<20 ka	353.87	1393	1035.5	1149.77	655.419	7.21794	0.53358	1085.64
1401	rs		1.83597	-72.0027	-50.7002	EFVR	44.7911	<20 ka	370.759	1403.75	1119.75	1231.6	625.911	7.03282	0.54437	1135.99
1402	rs		1.64093	-71.9473	-50.7396	EFVR	42.9143	<20 ka	321.579	1326.25	1056.5	1163.42	646.989	6.74939	0.541978	1028.62
1403	rs		1.95245	-72.4621	-50.6222	EFVR	37.6422	<5 ka	559.366	1599.75	1045.75	1221.88	974.018	16.9199	0.377111	1050.01
1404	cx		1.52834	-72.3081	-50.604	EFVR	47.7203	<20 ka	473.528	1471.25	928	1081.48	1149.27	17.8229	0.371161	987.175
1405	ef		1.27932	-72.2564	-50.479	SEDR	43.4396	<30 ka	394.09	1220.5	852.25	1047.77	756.86	9.68953	0.526029	883.31
1406	cx		6.00642	-72.4031	-50.4222	SEDR	32.1196	<30 ka	385.09	1171.75	471	768.27	1085.33	12.3635	0.344507	541.351
1408	rs		1.14402	-72.5672	-49.8344	SEDR	11.6269	<20 ka	504.181	913	617.75	738.732	673.692	11.6476	0.443241	670.951
1409	cx		1.08371	-72.5069	-49.8225	SEDR	7.40555	<25 ka	469.528	1057.25	743	918.254	600.871	9.7367	0.456793	694.655
1410	ef		1.62845	-72.4353	-50.7363	SEDR	33.2454	<10 ka	470.164	1084.5	692.75	873.489	1085.49	10.8221	0.40857	873.828
1411	cx		5.79739	-72.0981	-50.6114	EFVR	49.8906	<20 ka	422.965	1539.25	1069.5	1255.7	807.007	11.9438	0.397104	1106.53
1412	cx		6.07423	-71.8337	-50.6138	EFVR	59.0126	<30 ka	276.424	1053	771	883.925	487.095	6.2787	0.577055	938.89
1414	ef		1.49266	-71.9802	-50.7356	EFVR	42.4833	<20 ka	332.109	1165	920.25	1037.93	685.814	7.6064	0.51718	1019.72
1415	cx		1.03586	-72.055	-50.6237	EFVR	50.2918	<25 ka	397.034	1439.25	1127.75	1284.14	649.379	8.75139	0.472008	1146.85
1416	rs		1.11155	-72.3396	-50.6604	EFVR	41.3248	<20 ka	510.186	1774	1218.5	1375.09	1117.33	20.0897	0.395947	1026.24
1418	rs		1.10754	-71.8562	-50.6916	EFVR	50.9337	<30 ka	304.336	1195.5	974.5	1063.44	490.424	4.96429	0.599203	1095.4
1419	cx		9.32252	-72.3932	-50.7009	SEDR	36.8485	<20 ka	474.305	1637.25	766.5	979.014	1202.07	15.718	0.361258	895.157
1420	cx		2.37138	-72.2148	-49.8125	SEDR	11.5908	<25 ka	280.566	655.25	334.75	523.679	548.229	8.32043	0.284036	339.907
1421	cx		1.56525	-72.2307	-49.8189	SEDR	10.3003	<25 ka	292.761	660	335.5	473.489	599.064	10.2395	0.327506	381.163
1422	cx		1.69238	-72.219	-49.8445	SEDR	10.817	<30 ka	287.937	617	345.5	469.617	577.542	10.6072	0.359111	371.927
1426	cx		2.2108	-72.3497	-49.8257	SEDR	1.84732	<25 ka	367.132	967.25	504.75	701.552	707.043	10.0097	0.386384	550.997
1427	cx		1.46041	-72.3405	-49.844	SEDR	2.07779	<30 ka	358.064	902.25	513	680.442	693.336	10.2178	0.374576	516.24
1428	cx		2.01541	-72.2686	-49.8351	SEDR	7.29338	<25 ka	322.921	770.25	369	570.173	685.406	11.7935	0.397222	474.772
1429	cx		1.14889	-72.5621	-49.8138	SEDR	10.1678	<25 ka	502.189	963.75	742.5	865.948	667.073	11.9795	0.476828	671.578
1430	cx		3.7203	-72.2576	-50.3901	SEDR	36.399	<30 ka	318.532	758.75	439	621.856	881.888	11.7018	0.476336	530.833
1431	ef		1.40538	-72.3848	-50.5337	SEDR	43.9848	<20 ka	440.203	978.75	654.25	817.911	1065.54	14.3063	0.395884	759.981
1432	ef		1.01597	-72.3848	-50.5277	EFVR	42.9716	<20 ka	435.521	1024.5	668.25	844.24	1066.25	14.7065	0.399093	723.23
1433	ef		3.26201	-72.4671	-50.4767	SEDR	36.1845	<20 ka	449.686	1102	515.75	784.339	1097.54	14.5147	0.421893	621.727
1434	cx		1.56484	-72.4425	-50.4645	SEDR	34.868	<20 ka	415.706	958	435.75	716.576	1116.42	15.73	0.390193	523.321
1435	cx		14.9686	-71.9288	-50.6228	EFVR	54.6917	<30 ka	315.367	1241.75	839.25	1009.46	489.45	6.29386	0.564045	1055.34
1437	cx		1.12728	-72.676	-50.565	SEDR	24.2678	<20 ka	588.49	1222.75	869	1071.56	1011.84	15.2886	0.488349	646.096
1438	cx		1.76103	-72.6136	-50.5553	EFVR	28.7904	<20 ka	606.479	1373.25	915.25	1088.41	977.915	15.3792	0.509083	851.217
1439	ef		1.18604	-72.3474	-50.4918	SEDR	40.9059	<20 ka	401.688	721.25	518.5	618.846	1021.94	14.2714	0.427033	673.68
1440	cx		1.09253	-72.3314	-50.4665	SEDR	39.0651	<30 ka	411.586	1271.5	907.25	1091.06	969.916	12.1685	0.463741	775.535
1441	cx		1.23952	-72.7154	-50.614	SEDR	19.9953	<20 ka	615.26	1186	884.5	1031.66	877.012	14.0906	0.454959	726.552
1442	cx		1.70076	-71.8485	-50.6265	EFVR	57.2599	<30 ka	283.713	1051	818.75	919.129	497.117	6.41367	0.57562	961.869
1443	cx		1.55656	-71.8264	-50.626	EFVR	58.1592	<30 ka	274.184	1025.75	801.75	882.787	500.655	6.54427	0.560293	929.284
1444	cx		1.4212	-71.8021	-50.6233	EFVR	59.3571	<30 ka	261.627	1003.25	784.5	855.545	497.954	6.43647	0.540312	888.974
1445	ef		2.43982	-72.2673	-50.4279	SEDR	38.7279	<30 ka	380.25	1148	786.75	998.948	852.429	10.2252	0.533614	794.773
1446	rs		1.29074	-72.2136	-50.3521	SEDR	36.4847	<30 ka	257.09	769.75	280.75	484.352	799.633	8.79381	0.342316	353.55
1447	cx		2.97994	-72.5452	-50.4711	SEDR	33.1676	<20 ka	465.799	1139.25	396.5	657.718	1060.71	10.4018	0.366639	542.603
1449	cx		1.90921	-72.2201	-50.1197	SEDR	19.5077	<30 ka	276.301	767	520	602.565	601.466	6.84211	0.432887	421.372
1453	ef		3.09579	-72.5281	-50.521	SEDR	35.8054	<20 ka	536.51	1380.75	741.75	1050.44	1015.73	13.0409	0.486321	860.604
1454	ef		1.07916	-72.4576	-50.5286	SEDR	40.1968	<20 ka	479.924	1189.75	865.25	1055.3	1031.89	12.8519	0.41979	801.344
1455	ds		1.10476	-72.1649	-50.7347	DEPO	35.845	<10 ka	389.149	974.75	870.5	917.815	1211.72	15.6495	0.32748	985.36
1456	rs		1.35706	-71.674	-50.7343	EFVR	55.2408	<30 ka	203.573	656.5	495.5	570.692	370.735	4.6791	0.39897	556.988
1457	cx		1.04545	-72.483	-50.4924	SEDR	36.6711	<20 ka	475.899	863	663.25	762.506	1072.97	13.3578	0.444874	706.336
1458	ef		1.16284	-72.3531	-50.4865	SEDR	40.0512	<20 ka	406.795	763	498.25	623.279	1038.34	14.7084	0.429733	671.767
1459	cx		1.31404	-72.3279	-50.4801	SEDR	40.4421	<20 ka	398.517	1165.25	716.75	953.327	953.966	12.217	0.455406	739.297
1460	cx		3.73236	-72.3757	-50.5823	SEDR	44.2852	<20 ka	476.972	1226.5	827.5	1051.06	1088.55	15.5879	0.396496	936.128
1461	ef	Y	1.13615	-72.3717	-50.5668	SEDR	45.2987	<20 ka	456.444	1177	769.5	1007.86	1082.99	15.1946	0.394165	881.532
1463	rs		1.00157	-72.7804	-50.3478	SEDR	13.9177	<15 ka	592.786	694.5	231.5	386.306	1146.04	11.7481	0.209739	357.529
1464	rs		1.07096	-72.5626	-50.3381	SEDR	18.603	<15 ka	390.783	576	199.5	346.516	733.637	5.79443	0.137743	206.472
1465	cx		5.07922	-72.7215	-50.553	SEDR	21.759	<20 ka	590.444	1072.75	408	688.017	1062.95	15.987	0.417478	479.844
1466	cx		2.09033	-72.5623	-50.4811	SEDR	33.6802	<20 ka	486.393	1175.75	429.25	760.335	1099.68	11.3929	0.383207	583.144
1467	cx		5.81944	-72.5786	-50.491	SEDR	34.3455	<20 ka	508.748	1275.25	424	800.484	1116.19	13.0181	0.419685	650.472
1468	cx		4.70758	-72.5943	-50.505	SEDR	32.19	<20 ka	531.862	1308.25	454.75	859.542	1124.12	14.4432	0.436358	657.15
1469	cx		7.01385	-72.4875	-50.4453	SEDR	31.6364	<20 ka	400	1121.75	394.75	677.093	1016.23	9.96954	0.324469	435.415
1470	cx		1.44152	-72.5143	-50.459	SEDR	32.4412	<20 ka	434.298	972.5	407.25	596.204	1027.15	10.2965	0.35088	493.454
1471	cx		4.42236	-72.4529	-50.4397	SEDR	32.0602	<20 ka	388.965	1042.75	318	565.955	1059.73	12.553	0.334524	453.601
1472	rs	Y	1.24642	-72.8734	-50.1128	SEDR	2.52654	<20 ka	782.357	1493	532	921.38	1507.15	23.6186	0.450047	734.735
1473	rs		1.22125	-72.9067	-50.1099	SEDR	3.049	<20 ka	854.348	1113	688	905.157	1465.52	24.1869	0.477364	880.021
1474	rs		1.30522	-72.871	-50.0392	SEDR	1.94043	<20 ka	804.685	1170.75	841	941.202	1179.3	19.5991	0.380399	891.833
1475	cx		12.1269	-71.9339	-50.1098	SEDR	17.4798	<35 ka	196.757	546.75	215.5	327.153	489.511	5.16111	0.368508	344.554
1476	rs		3.6352	-72.9409	-50.6921	SEDR	4.23448	<13 ka	791.536	1486.5	249.25	725.023	1371.98	17.2406	0.406304	552.62
1477	rs		2.87734	-72.9048	-50.6421	SEDR	6.25509	<13 ka	715.655	706	289	456.362	1266.94	12.8921	0.32776	430.423
1478	rs		2.62431	-72.8831	-50.6407	SEDR	7.79985	<20 ka	711.246	986.25	407	689.6	1235.49	15.4459	0.369012	530.62
1479	rs		1.10231	-71.7582	-50.7296	EFVR	51.5227	<30 ka	231.882	886.25	720.25	807.926	526.921	6.79723	0.483986	752.201
1480	rs		1.99222	-71.7349	-50.7202	EFVR	53.6047	<30 ka	220.844	818.75	619.75	724.688	494.373	6.52684	0.478593	688.134
1481	cx		7.77199	-72.3717	-50.5035	SEDR	41.0171	<20 ka	410.324	1399.5	488.25	753.429	1061.82	15.5279	0.409348	642.79
1482	cx		7.44044	-72.4493	-50.5101	SEDR	39.337	<20 ka	465.336	1379	573	884.372	1068.21	14.1937	0.423294	725.691
1483	ef		1.45745	-72.6072	-50.704	SEDR	27.5844	<20 ka	624.434	1424.5	1004.75	1174.39	822.123	14.1552	0.488616	997.299
1484	rs		3.40056	-72.4587	-50.6576	EFVR	37.6697	<5 ka	531.543	1772.75	915.75	1135.6	999.183	16.5746	0.351556	992.695
1485	rs		1.61583	-72.3094	-50.6901	EFVR	38.1798	<20 ka	509.559	1824.25	1029.25	1408.76	1181.63	21.3385	0.393578	1053.84
1486	rs		1.2889	-72.8682	-50.4206	SEDR	20.1191	<15 ka	763.868	1274	677	963.826	1277.45	23.4962	0.485562	668.907
1487	rs		1.19259	-72.901	-50.4413	SEDR	16.8899	<15 ka	784.764	1378.5	955.25	1154.4	1300.32	23.2267	0.464842	685.046
1488	cx		1.4638	-72.4469	-49.8198	SEDR	4.15084	<25 ka	422.768	880.5	598.75	740.984	606.08	8.53017	0.413384	631.304
1489	cx		1.65814	-72.3873	-50.402	SEDR	30.927	<30 ka	362.397	1032.25	467.5	653.673	1001.38	9.33913	0.331716	524.523
1490	cx		3.86339	-72.3731	-50.407	SEDR	31.9907	<30 ka	375.887	1159.25	460.75	784.567	1026	10.4027	0.364415	583.534
1491	cx		3.85149	-72.3542	-50.4033	SEDR	32.5237	<30 ka	369.958	1125.75	473.75	735.841	995.538	9.86854	0.387145	600.049
1492	cx		4.4503	-72.4121	-50.4068	SEDR	30.3341	<20 ka	361.349	994.75	464	656.391	1004.73	9.03272	0.305803	475.124
1493	ef		1.59316	-72.6668	-50.5243	SEDR	26.6327	<20 ka	548.341	1262	369.25	750.722	1133.74	13.1981	0.383749	489.478
1494	cx		4.79629	-72.6469	-50.5568	EFVR	26.5193	<20 ka	590.393	1380	899	1080.97	1029.83	15.3975	0.498043	724.612
1496	cx		2.2692	-72.2324	-50.5884	SEDR	50.1558	<20 ka	400.559	1087.5	914	1026.07	1050.08	9.25495	0.366043	955.912
1497	cx		5.03288	-72.0577	-50.5308	EFVR	57.389	na	345.448	1408.5	868.5	1018.88	622.337	7.55361	0.406926	963.781
1502	rs		1.45808	-72.0956	-50.3429	SEDR	43.449	<30 ka	232.166	663.25	263.75	415.093	675.832	6.28819	0.372534	415.185
1503	dg		1.75835	-73.3191	-49.8734	META	1.06255	<0.2 ka	1282.05	1112.25	522.5	671.462	1593.6	10.4289	0.267438	623.984
1505	cx		1.66247	-72.2112	-49.7983	SEDR	12.33	<25 ka	277.07	627.25	260.5	421.35	510.248	6.63554	0.229025	316.926
1506	rs	Y	2.20884	-72.8208	-50.131	SEDR	0.902981	<20 ka	693.287	1448.5	400.75	871.543	1472.47	21.649	0.405906	597.741
1514	cx		2.78522	-72.1967	-49.8569	EFVR	12.281	<35 ka	275.104	744	341.5	509.406	533.423	8.82593	0.343142	348.731
1524	rs		0.995698	-73.8932	-47.6941	GRAN	16.2518	<13 ka	2248.87	966.75	275.25	540.996	1428.91	28.1475	0.438342	325.946
1525	cx		1.01904	-71.9415	-46.6013	SEDR	2.25766	<25 ka	476.075	1367.75	789.5	1123.57	1555.65	15.7272	0.47879	1040.89
1526	dg		1.03737	-72.9738	-46.7726	META	26.9038	<10 ka	1206.49	1351.75	641.75	937.085	1692.19	20.9368	0.340977	658.881
1527	rs		1.06726	-72.36	-47.5025	META	6.56636	<15 ka	574	1503.25	785.5	1102.6	1792.11	20.7445	0.347798	942.943
1528	rs		1.14562	-73.0399	-46.7115	GRAN	34.216	<10 ka	1307.17	897.25	254.25	532.128	1887.92	21.1385	0.339951	599.623
1529	rs		1.14706	-72.1902	-47.6672	GRAN	0.0575017	<10 ka	484.174	1714.75	1064	1353.73	1702.38	23.5355	0.352225	1193.08
1531	rs		1.15792	-73.8967	-47.6847	GRAN	15.5093	<13 ka	2238.12	1224.25	329.25	694.24	1454.67	28.8158	0.442925	351.36
1532	rs		1.16933	-72.0962	-47.6553	META	3.79388	<20 ka	443.485	2077.75	1430.75	1750.14	1098.5	20.7899	0.491991	1357.44
1533	dg		1.18463	-73.1191	-46.5332	GRAN	28.8273	<10 ka	1541.58	1152.5	325.25	650.893	1816.48	27.7834	0.355975	320.588
1534	rs		1.2061	-72.4265	-47.3182	META	14.2772	<20 ka	654.103	1722	889.25	1297.4	1476.03	23.1363	0.514652	933.103
1535	rs		1.21488	-72.1222	-47.5403	META	0.680416	<20 ka	476.14	1890.5	1018.5	1489.12	1409.35	25.5814	0.502222	1135.82
1536	rs		1.22695	-72.6076	-46.1648	SEDR	28.7576	<10 ka	1185.5	1455.25	682.25	992.871	1560.66	18.8084	0.388947	714.129
1537	cx		1.23764	-71.9072	-46.6342	EFVR	6.67791	<25 ka	482.931	1796.25	1443	1679.06	1298.3	14.0927	0.559945	1422.83
1538	rs		1.24594	-73.2025	-46.8372	GRAN	26.8753	<0.2 ka	1389.46	1809.25	712	1217.26	2518.07	29.6422	0.414119	945.441
1539	rs		1.24886	-72.2359	-46.4071	SEDR	27.6367	<20 ka	715.55	1931.5	1082	1409.82	1617.04	26.8205	0.53169	1226.9
1540	ds		1.2568	-72.5644	-46.7618	SEDR	19.7369	<20 ka	843.541	347.5	212.5	285.671	686.828	6.99458	0.208634	302.177
1541	cx		1.27857	-71.922	-46.6238	EFVR	5.15141	<25 ka	484.31	1600.5	1200.75	1419.78	1409.17	15.3663	0.552302	1310.25
1542	rs		1.2839	-72.3335	-46.5044	SEDR	18.3853	<20 ka	772.216	1697.25	945.5	1288.08	1913.06	25.463	0.37745	775.033
1543	rs		1.28971	-72.3535	-46.1882	SEDR	38.6033	<10 ka	987.659	1066.75	326.5	520.501	1240.71	17.1925	0.295397	434.723
1544	rs		1.3009	-72.2378	-47.7552	META	1.02852	<10 ka	426.5	1688.75	824	1200.12	1564.31	16.3376	0.261347	985.97
1545	dg		1.34128	-73.5545	-47.4898	GRAN	13.6059	<10 ka	1728.46	1154.25	149.25	651.524	1797.71	26.1076	0.3964	342.658
1546	rs		1.35595	-72.1014	-47.3659	VSED	1.34265	<20 ka	460.695	1754	1083	1396.91	1503.41	25.9228	0.554028	1100.41
1548	dg		1.37951	-72.9012	-46.4363	GRAN	12.969	<10 ka	1308.91	1455.5	565.75	1004.22	1510.2	24.9127	0.442152	659.032
1549	rs		1.3808	-72.9764	-46.808	META	22.8598	<0.2 ka	1210.88	1113.75	585.25	771.338	1767.95	22.7141	0.379208	767.716
1550	dg		1.38922	-72.6931	-47.0981	META	4.98688	<20 ka	839.387	1260.5	584	882.281	1439.63	16.6248	0.370819	574.07
1551	rs		1.4013	-73.033	-46.161	GRAN	14.7037	<0.2 ka	1536.07	1122.75	480.75	711.772	1458.25	21.2973	0.462899	776.302
1552	rs		1.51647	-72.3776	-47.3052	META	12.5173	<20 ka	614.404	1722.25	933.5	1345.26	1453.2	22.5287	0.508047	915.076
1553	rs		1.54746	-72.6075	-47.1696	META	14.6328	<20 ka	767.199	1025.25	86.5	414.057	1548.08	15.9819	0.344925	319.803
1554	rs		1.56902	-72.1325	-46.453	EFVR	18.9114	<20 ka	633.955	1929.5	1666.75	1819.21	1790	23.0396	0.494001	1052.33
1555	rs		1.57809	-71.9973	-47.4606	META	0.469627	<20 ka	357	1410.5	832	1133.27	1598.31	19.0343	0.406622	744.092
1556	ra		1.60969	-73.0521	-46.3871	GRAN	13.0223	<10 ka	1535.71	1148.75	167.75	452.683	1503.97	22.9687	0.433564	363.981
1557	rs		1.63523	-73.894	-46.0471	VSED	0.571205	<25 ka	2209.14	907.25	70.5	472.082	962.179	22.3396	0.360493	192.385
1558	dg		1.65855	-72.3742	-47.9896	META	0.000538107	<10 ka	549.072	1612	876.75	1203.44	1206.39	13.839	0.287731	904.397
1559	cx		1.68818	-71.9359	-46.6914	EFVR	11.5395	<25 ka	488.023	1670	1266.5	1454.46	1122.2	15.0202	0.535124	1454.48
1560	ef		1.71349	-71.9026	-47.1365	SEDR	2.96455	<20 ka	337.008	1363.75	660.5	958.392	1528.22	16.1253	0.320108	913.763
1561	dg		1.76953	-72.7532	-47.6844	META	1.36466	<10 ka	877.91	1415.75	708.25	1036.8	1632.81	22.5472	0.442279	649.199
1562	rs		1.7793	-72.3016	-46.4404	SEDR	22.9151	<20 ka	776.955	1462	533	929.447	1766.36	26.4351	0.424707	804.745
1563	ef		1.82866	-71.951	-47.8098	SEDR	8.89212	na	348.449	1412.25	986.5	1209.41	865.192	9.76069	0.43096	1231.87
1564	dg		1.84288	-72.9941	-47.2225	META	9.22216	<15 ka	1127.7	1813.75	820.5	1143.38	1570.76	23.7947	0.462569	931.417
1565	rs		1.84801	-72.1019	-47.6633	META	3.765	<20 ka	435.558	2002.25	1393	1662.93	1138.1	20.2435	0.47728	1329.3
1566	cx		1.86586	-71.9289	-46.7075	EFVR	11.7391	<25 ka	469.116	1593	1143.25	1343.17	1150.57	14.88	0.496949	1347.29
1567	rs		1.88665	-71.9751	-47.8096	SEDR	6.59126	<35 ka	329.949	1222.25	926	1053.85	758.937	9.25118	0.371449	1065.04
1568	rs		1.91604	-72.2098	-47.421	VSED	0.564311	<20 ka	472.518	1684	851	1199.62	1377.43	17.7568	0.357578	765.02
1569	dg		1.9767	-72.6963	-46.0275	GRAN	28.9873	<10 ka	1393.89	1489	635.25	1052.54	1481.68	21.6551	0.366993	526.264
1570	dg		1.98169	-73.0875	-47.8381	META	9.3978	<13 ka	1231.75	1278.25	517.75	822.408	1387.15	23.5115	0.464832	624.546
1571	rs		1.9818	-72.8408	-46.3913	GRAN	9.42283	<10 ka	1273.5	1243.5	399.5	756.256	1481.48	26.9424	0.437754	606.493
1573	rs		2.00198	-73.2125	-47.3931	GRAN	17.2839	<10 ka	1360.9	1566	576.75	1024.81	1841.13	25.4496	0.411834	659.673
1574	dg		2.07655	-72.1729	-46.3512	SEDR	28.7651	<20 ka	704.212	1781.25	1108.5	1431.44	1369.24	23.3494	0.539277	1169.97
1575	rs		2.11078	-72.3565	-46.5234	SEDR	16.3986	<20 ka	784.541	1829	430.25	1005.14	1924.5	21.7019	0.356176	680.041
1576	dg		2.13658	-73.7762	-47.7623	GRAN	20.7266	<13 ka	2126.06	1299.75	330.75	718.419	1366.4	29.9938	0.427525	219.957
1577	dg		2.17695	-72.6306	-47.7244	META	1.76066	<10 ka	775.614	1375.75	617.75	877.346	1488.75	21.6013	0.491952	879.387
1578	dg		2.17935	-73.6463	-47.7266	GRAN	13.9131	<13 ka	1892.75	1319.5	61	652.23	1527.83	28.9396	0.420255	218.963
1579	dg		2.18446	-72.0681	-46.9074	SEDR	12.9324	<25 ka	520.22	1773.75	1030.5	1323.49	1267.66	27.8745	0.492945	1163.7
1580	rs		2.24268	-72.599	-45.9341	GRAN	34.6675	<10 ka	1295.98	1360.5	805.75	1059.68	1462.3	24.1555	0.454554	840.438
1581	rs		2.26841	-72.4308	-46.8616	SEDR	22.6839	<20 ka	724.793	1271.75	861.25	1051.67	1065.46	14.2314	0.459542	760.336
1582	dg		2.2925	-73.5311	-47.616	GRAN	0.381323	<10 ka	1790.19	1207.5	9	577.064	1466.72	25.0364	0.44403	230.434
1583	rs		2.31321	-72.2769	-47.9705	META	4.21112	<10 ka	490.725	1731.75	910	1228.36	1114.91	16.6344	0.312432	969.385
1584	rs		2.3611	-72.4012	-46.8249	META	26.168	<20 ka	714.771	996.75	496.25	724.711	1388.1	17.8887	0.394804	637.733
1585	dg		2.38338	-73.235	-46.1483	GRAN	16.5837	<10 ka	1738.96	1286.5	455.25	817.26	1565.87	25.5893	0.447357	643.435
1586	dg		2.43775	-72.342	-46.4478	SEDR	19.7745	<20 ka	814.581	1638	510	917.525	1737.19	26.8688	0.412728	761.717
1587	rs		2.50777	-73.0793	-47.8596	META	9.58348	<13 ka	1218.46	1389.75	506.75	865.671	1312.36	21.7305	0.451584	687.568
1588	rs		2.56806	-73.1683	-46.769	GRAN	31.4905	<10 ka	1449.16	1748.5	330.5	845.927	1915.68	23.7219	0.324527	508.96
1589	rs		2.6976	-72.9411	-46.1365	GRAN	16.7748	<10 ka	1551.81	724.5	349.5	444.468	1262.26	17.1181	0.366541	556.776
1590	rs		2.7507	-72.674	-46.3683	META	18.6796	<20 ka	1177.02	1221.5	225.25	564.526	1545.03	15.6334	0.359408	536.869
1591	rs		2.76812	-71.8997	-46.8353	SEDR	2.00926	<25 ka	398.309	1069.75	773.75	903.915	1221.58	13.3446	0.293846	838.865
1592	dg		2.80849	-72.0231	-47.2408	META	10.9805	<20 ka	373.931	798.25	152.5	374.227	1206.58	10.1335	0.18885	216.168
1595	dg		2.92657	-73.726	-47.743	GRAN	18.5069	<13 ka	2066.21	1083.25	1.25	474.54	1400.76	29.8828	0.414921	223.577
1596	rs		2.98846	-72.1114	-47.7149	META	2.24222	<20 ka	391.163	1880.75	971.75	1328.98	1295.28	15.6622	0.360515	1144.81
1597	ra		3.0013	-73.1811	-46.4528	GRAN	24.8932	<10 ka	1644.68	1458.25	55.5	508.631	1470.28	22.5992	0.363409	388.039
1598	rs		3.05279	-72.1804	-46.4646	SEDR	19.998	<20 ka	679.131	2051.5	519.5	1178.43	1843.46	21.5434	0.425098	794.888
1599	dg		3.05955	-72.2224	-46.425	SEDR	25.4442	<20 ka	704.6	1872.5	823.25	1355.92	1725.8	25.4844	0.528404	1140.52
1601	dg		3.36996	-72.1888	-47.0048	SEDR	13.3668	<20 ka	498.243	1576.5	592	1103.17	1773.48	22.7376	0.431421	874.67
1602	rs		3.45529	-72.3204	-47.9336	META	2.698	<10 ka	502.963	1666.75	803.75	1177.15	1207.03	15.6941	0.3167	963.875
1603	rs		3.79705	-72.585	-45.9533	GRAN	35.8074	<10 ka	1266.27	1336	714.25	986.019	1506.79	23.7207	0.460597	883.762
1604	rs		3.94702	-72.332	-46.6082	SEDR	18.5241	<20 ka	749.893	1616.5	202	718.559	1698.19	16.7966	0.248102	411.344
1605	dg		4.11664	-72.1471	-47.6719	META	0.565917	<20 ka	429.81	1727.5	952.25	1297.79	1444.92	19.4275	0.38984	1155.49
1606	dg		4.19871	-72.4279	-46.7954	META	25.9038	<20 ka	735.889	1101.75	416.75	656.053	1343.85	16.6454	0.375778	554.34
1607	ef		4.21799	-71.9012	-46.6082	EFVR	4.24802	<25 ka	462.092	1562.75	1031.5	1318.07	1472.1	14.8643	0.502955	1141.15
1608	rs		4.29767	-72.5898	-46.0357	GRAN	37.0806	<10 ka	1291.02	1377.25	368	753.045	1481.76	18.2086	0.368994	615.524
1609	rs		4.39262	-72.1201	-47.5264	META	0.806878	<20 ka	473.007	1923.25	836.5	1368.1	1447.72	25.1439	0.501263	1094.67
1610	dg		5.05966	-72.3115	-47.9072	META	2.11134	<10 ka	516.807	1877.5	799.75	1237.14	1291.73	19.5468	0.356874	1020.73
1611	dg		5.17189	-72.3889	-46.7992	META	27.6647	<20 ka	717.138	1533.5	540.25	973.045	1509.76	20.9603	0.397462	638.027
1612	dg		6.63778	-73.2394	-47.4841	GRAN	12.2085	<13 ka	1419.81	1933.75	161.75	1109.92	1925.44	29.4893	0.421383	391.404
1613	dg		10.7443	-72.9438	-47.3806	GRAN	7.87466	<13 ka	1068.23	1732.5	229	898.81	1738.91	20.1735	0.327538	388.667
1616	cx		18.5542	-71.8441	-47.9142	SEDR	17.8617	na	296.971	1717.75	855	1266.22	842.751	8.02491	0.424417	1138.3
1619	dg		4.65914	-72.6155	-46.2854	SEDR	22.7285	<10 ka	1066.7	1920.5	1016.5	1439.84	1247.56	23.3673	0.4536	1056.88
1620	dg		2.83065	-72.7502	-46.7333	META	21.4991	<20 ka	1019.03	757.25	213.5	428.621	1165.94	10.1898	0.201356	361.207
1621	rs		1.73796	-71.869	-46.8467	SEDR	3.67793	<25 ka	378.007	997	749.75	832.665	1179.77	11.7297	0.320233	898.327
1622	rs		1.04817	-71.8681	-46.876	SEDR	2.39849	<25 ka	378.647	1005.25	824.5	914.758	1227.75	15.0835	0.372803	1011.9
1623	cx	Y	21.1182	-71.7811	-46.1458	EFVR	2.74548	na	552.275	1796.25	983.25	1451.9	1021.43	12.9421	0.473138	1341.08
1625	ef		6.79694	-71.7358	-46.2076	EFVR	3.76088	<20 ka	504.223	1765.25	700.5	1254.87	1153.99	13.1717	0.484509	1137.23
1626	ef		1.44635	-71.7196	-46.2596	VSED	0.584211	<20 ka	442.054	806.5	404.5	571.622	1228.83	11.1371	0.3351	569.877
1629	cx		3.50117	-71.7744	-46.179	EFVR	3.03463	na	532.254	1753.5	1097	1367.32	1076.1	13.0636	0.483796	1269.29
1631	cx		9.39717	-71.7372	-46.2268	VSED	2.48182	<20 ka	473.046	1683.5	787	1223.88	1295.54	13.7689	0.461313	942.134
1632	cx	Y	5.19356	-71.8141	-46.1878	EFVR	0.0172802	<20 ka	558.447	1802	1320.25	1597.52	1177.28	14.2216	0.504264	1368.75
1647	ef		2.46458	-71.3988	-46.7029	SEDR	39.3074	<30 ka	222.75	949.25	603	781.454	954.721	8.10354	0.448329	790.959
1648	ef		2.45643	-71.3362	-46.7132	SEDR	44.1431	na	200.467	862.25	574.5	742.197	884.018	7.43107	0.437056	745.494
1649	ef		5.71094	-71.3115	-46.7174	SEDR	46.1688	na	199.015	960	562	794.881	878.483	7.58704	0.464643	811.057
1650	ef		4.60289	-71.2112	-46.7088	EFVR	52.8763	<30 ka	163.869	847.25	523.25	639.754	747.208	6.10905	0.399859	670.677
1651	ef		2.94202	-71.2505	-46.7221	EFVR	51.3416	na	192.267	1001.75	553.25	819.406	866.754	7.68074	0.466077	885.766
1653	cx		10.706	-71.4923	-46.6871	EFVR	32.1154	na	249.776	1404.25	570	907.423	944.363	9.10645	0.455581	842.563
1654	cx		1.3751	-71.4819	-46.6777	SEDR	32.3653	<35 ka	237.156	961.5	581.25	758.137	931.987	8.8713	0.413184	734.683
1655	cx		34.1791	-71.551	-46.7077	EFVR	29.494	na	274.435	1425.75	572.25	1041.25	908.214	9.77807	0.519904	955.452
1656	cx		19.313	-71.5643	-46.7661	EFVR	28.568	na	300.519	1465.5	731.5	1155.92	814.886	9.51858	0.652224	1200.32
1657	cx		4.06643	-71.7168	-46.7694	EFVR	17.7304	<25 ka	333.674	1528	739.5	1169.17	1079.94	9.78894	0.510653	1038.29
1658	cx		59.5336	-71.6654	-46.741	EFVR	22.6625	na	312.588	1533.5	440	1036.55	1046.02	10.5753	0.516145	1005.35
1659	cx		5.81898	-71.7143	-46.7331	SEDR	19.9345	<25 ka	312.364	1021.75	482	743.522	1097.03	12.6076	0.451142	813.778
1660	ds		1.26948	-71.7404	-46.7419	SEDR	17.7346	<25 ka	321.084	663	508.75	575.987	1096.18	13.2093	0.444366	798.46
1661	cx		4.31801	-71.6772	-46.7091	SEDR	22.5083	<35 ka	290.977	970.75	446.25	656.192	1013.54	11.0405	0.436069	724.779
1662	cx		2.3296	-71.6951	-46.7201	SEDR	21.9595	<35 ka	302.563	1071	466.25	750.669	1067.61	11.7971	0.443297	776.062
1663	ds		2.39005	-71.6572	-46.7005	SEDR	22.8085	<35 ka	281.145	817	408.5	568.498	951.272	10.9221	0.432868	669.908
1664	ds		1.66003	-71.6433	-46.6965	SEDR	23.2439	<35 ka	275.418	753.5	393.75	575.478	915.626	10.8866	0.43318	643.878
1665	ds		1.24976	-71.64	-46.674	DEPO	21.7987	<30 ka	269.644	652	367	467.001	774.936	9.84481	0.404105	520.739
1666	ds		1.94289	-71.6354	-46.688	DEPO	23.0668	<35 ka	270.256	763.25	387.25	555.213	859.983	10.7047	0.423118	593.997
1667	ds		1.525	-71.655	-46.6574	DEPO	19.7696	<30 ka	277.219	550.25	343	410.831	729.112	8.26747	0.386439	473.355
1668	ds		2.50966	-71.6538	-46.6781	DEPO	21.2737	<30 ka	275.956	669.75	362.75	482.396	827.394	9.87853	0.403826	546.858
1669	ds		1.35734	-71.6679	-46.6894	DEPO	21.3469	<30 ka	283.157	725.25	412.5	565.857	917.475	10.4388	0.41032	607.532
1670	ds		1.2029	-71.7446	-46.732	DEPO	17.5373	<25 ka	323.949	701	509.75	579.618	1093.55	13.5825	0.444709	789.981
1671	ef		1.13798	-71.7837	-46.7497	SEDR	14.4896	<25 ka	342.115	1046.75	672.25	850.769	1044.95	12.3528	0.443704	820.838
1672	cx		54.2286	-71.7497	-46.8089	EFVR	13.7019	<25 ka	351.5	1752.75	677.25	1149.64	1073.59	9.2075	0.4989	1102.87
1673	ef		1.14954	-71.733	-46.7749	EFVR	16.3579	<25 ka	333.168	1363	854.5	1109.65	1084.26	10.0101	0.488599	973.578
1674	cx		20.5394	-71.7939	-46.8402	EFVR	9.2022	<25 ka	361.932	1885.5	735	1184.42	1092.27	9.5466	0.438138	1110.05
1675	cx		71.4001	-71.8076	-46.8913	EFVR	6.2977	<25 ka	363.145	2023	726.75	1395.54	1114.36	10.3015	0.483304	1323.16
1676	cx		1.6108	-71.8478	-46.8371	SEDR	5.58428	<25 ka	360.407	875.5	729	791.015	1101.76	8.79399	0.330159	887.966
1677	cx		43.2921	-71.7901	-46.9628	EFVR	3.56426	na	359.559	2230.75	1010.75	1594.93	1112.77	11.2695	0.436941	1508.91
1678	cx		16.3056	-71.8182	-46.9497	EFVR	3.86848	<25 ka	357.069	1681.25	1012.25	1408.25	1178.17	10.0345	0.432875	1381.39
1679	rs		2.54615	-71.727	-47.0047	EFVR	6.9681	<5 ka	386.437	2316.75	1681.75	1861.36	1167.6	15.7295	0.409569	1772.41
1680	rs		4.12977	-71.7511	-46.9908	EFVR	5.46784	<20 ka	374.504	2155.5	1475.75	1769.16	1153.02	13.9552	0.40854	1675.43
1681	rs		1.19239	-71.7443	-47.0259	EFVR	5.25604	<0.2 ka	378.417	2223.75	1740.75	1870.41	1219.11	16.1878	0.420284	1752.98
1682	rs		3.89052	-71.7513	-47.0441	EFVR	4.66351	<0.2 ka	366.471	2206.5	1675	1876.98	1243	15.6074	0.418915	1731.47
1683	cx		73.6282	-71.7861	-47.1076	EFVR	3.07732	<20 ka	288.496	2454.75	670	1295.72	1289.19	10.4247	0.407747	1239.05
1684	cx		13.4534	-71.7371	-47.1387	VSED	5.07256	<25 ka	269.274	1894.25	750.5	1228.55	1356.2	10.9646	0.394971	1148.12
1685	cx		13.944	-71.7035	-47.1503	VSED	2.21863	<25 ka	259.469	1867.25	757.5	1130.9	1338.94	11.7728	0.41238	1106.03
1686	cx		18.8035	-71.5762	-47.174	EFVR	1.09102	<30 ka	216.797	1634.5	581.5	952.799	1181.96	11.9645	0.442184	959.616
1687	cx		46.748	-71.4781	-47.1868	EFVR	8.34584	<30 ka	193.721	1475.5	688	927.311	887.674	10.2392	0.439244	934.098
1688	cx		2.99813	-71.4546	-47.3399	DEPO	7.42383	<20 ka	180.13	620	386	461.768	600.757	5.33575	0.370038	358.704
1689	ra		21.4781	-71.408	-47.3575	DEPO	10.2994	<20 ka	185.47	590	168.75	300.557	459.08	4.72214	0.373396	281.818
1690	cx		4.50073	-71.3091	-47.3459	DEPO	17.8619	<20 ka	163.86	516.75	302.25	386.179	390.246	3.77716	0.495336	392.479
1691	ds		1.89485	-71.3133	-47.3765	DEPO	16.922	<20 ka	172.985	282.75	235.5	262.224	344.48	3.04863	0.406188	289.515
1692	cx		3.45729	-71.1905	-47.3728	DEPO	26.0511	<30 ka	143.728	500	331.5	407.963	268.903	3.99163	0.665179	441.81
1693	cx		1.27446	-71.2031	-47.4122	DEPO	24.8333	<30 ka	143.156	536.75	398.75	457.295	249.201	4.19698	0.646134	435.026
1694	ds		1.39859	-71.2474	-47.383	DEPO	21.7841	<20 ka	154.886	377	301.25	343.129	316.487	4.5357	0.532853	363.095
1695	cx		20.8811	-71.498	-47.3877	DEPO	2.96695	<20 ka	198.188	785.5	154	398.447	1042.28	8.79984	0.286176	365.585
1696	cx		1.66496	-71.915	-47.4587	EFVR	2.86058	<20 ka	306.374	529.75	157.5	286.801	1100	8.84887	0.222681	333.795
1697	cx		2.47605	-71.9276	-47.4462	EFVR	2.17924	<20 ka	311.662	517.25	155.5	296.984	1153.39	9.48133	0.22138	347.24
1698	cx		1.04188	-71.9178	-47.4755	EFVR	2.48332	<20 ka	304.864	636.25	226.5	403.811	1242.92	10.8956	0.278211	416.086
1699	rs		5.24621	-71.9027	-47.4964	SEDR	3.70447	<20 ka	293.584	953.5	160.25	497.164	1232.75	10.4723	0.306399	435.583
1700	cx		5.33441	-71.8583	-47.5459	SEDR	7.62336	<20 ka	285.096	1248.75	171.75	599.785	1197.23	10.555	0.3768	573.09
1701	cx		5.10019	-71.8352	-47.5611	SEDR	5.80867	<20 ka	278.355	918.5	172.75	438.82	1193	11.2404	0.362045	517.113
1702	ra		14.8177	-71.6263	-47.6004	SEDR	8.90723	<20 ka	238.348	1490.5	179.25	566.333	1215.3	10.9495	0.352813	496.806
1703	ef	Y	4.29824	-71.7637	-47.6188	SEDR	0.298648	<20 ka	270.463	1231.25	280.75	718.025	1498.73	14.7602	0.445272	794.082
1704	rs		1.07912	-71.7477	-47.6059	SEDR	0.690154	<20 ka	258.618	703.5	255	432.976	1364.9	13.2182	0.364367	570.143
1705	cx		3.34246	-71.7667	-47.5958	SEDR	0.828938	<20 ka	258.904	999.5	305.25	532.942	1299.02	12.377	0.333799	469.831
1706	cx		5.1762	-71.793	-47.5852	SEDR	2.81756	<20 ka	264.029	1083.5	195	515.057	1249.36	11.916	0.337321	448.224
1707	ra		15.628	-71.6937	-47.6106	SEDR	4.77751	<20 ka	252.19	1208.5	223	591.294	1299.07	12.0884	0.384404	588.29
1708	ra		5.92977	-71.599	-47.6028	SEDR	8.09365	<20 ka	231.426	1267	248.5	642.74	1224.64	10.5927	0.36958	566.99
1709	ds		4.91119	-71.4656	-47.5898	DEPO	4.21558	<25 ka	182.453	697	420	480.97	564.548	5.44029	0.454386	541.517
1710	cx		1.36442	-71.7543	-46.5937	SEDR	9.01714	<35 ka	365.198	1178	690	953.249	1257.2	13.7568	0.39296	714.619
1711	dg		2.48827	-71.7438	-46.5818	SEDR	9.72443	<35 ka	346.248	1020.25	565.75	761.746	1163.3	11.6567	0.319692	554.759
1712	cx		3.18097	-71.7378	-46.6861	SEDR	17.7055	<35 ka	337.164	1249.25	611.25	815.778	1106.98	14.5089	0.440062	794.921
1713	cx		1.6191	-71.759	-46.6699	SEDR	15.3128	<35 ka	370.851	1415	822.25	1114.98	1171.43	15.2803	0.474599	947.466
1714	cx		1.30937	-71.2057	-47.3775	DEPO	25.4559	<20 ka	144.978	517.75	321.25	396.03	273.62	4.18973	0.651208	427.92
1715	ra		18.1068	-71.6607	-47.5951	SEDR	7.13815	<20 ka	241.956	1404.75	166.25	485.265	1123.28	9.92797	0.313536	399.163
1717	ra	Y	2.16849	-71.949	-46.8525	SEDR	2.19663	<25 ka	447.326	1997.75	874.75	1307.18	1309.79	22.1905	0.355411	944.489
1718	cx		1.31501	-71.9677	-47.4006	VSED	0.813209	<20 ka	331.379	536	157.5	318.749	1402.81	11.9092	0.241671	330.344
1719	rs		2.26271	-71.8642	-46.9346	SEDR	0.963933	<25 ka	375	1332	1038	1167.22	1281.94	16.6405	0.411613	1201.14
1720	rs		3.87987	-71.8836	-46.909	SEDR	0.189319	<25 ka	387.947	1771.25	980	1255.14	1276.29	19.7513	0.40922	1092.82
1721	ds		1.46756	-71.497	-47.2722	DEPO	5.81464	<20 ka	180.793	549.75	399.75	461.715	473.382	2.89278	0.311254	474.165
1722	rs		1.6076	-71.8813	-47.1001	SEDR	0.416832	<20 ka	344.462	1540.25	1064.5	1273.1	1453.92	16.0907	0.406277	1133.22
1723	ef		2.53819	-71.8282	-46.2264	EFVR	1.63411	<20 ka	540.206	1723.25	1148.5	1457.12	1394.42	15.3417	0.51651	1221.78
1724	cx		2.11677	-71.5607	-46.6929	SEDR	27.9456	<35 ka	261.242	978.75	670.75	854.044	903.065	9.91638	0.456307	792.931
1725	ef		7.62117	-71.8583	-46.7457	EFVR	10.3302	<25 ka	399.257	1535.75	947.75	1263.73	1032.53	9.43985	0.449658	1088.13
1726	ef		9.05464	-71.8013	-46.6992	EFVR	16.0609	<25 ka	413.493	1640.5	929.75	1380	1069.58	11.3531	0.533248	1284.58
1727	ef		2.22554	-71.8111	-46.6678	EFVR	13.2121	<25 ka	429.238	1660	1207	1502.97	1093.28	12.4647	0.542132	1323.39
1728	ef		1.13445	-71.7917	-46.6681	EFVR	13.9319	<35 ka	409.91	1615.75	1100.5	1412.41	1140.24	14.3996	0.529562	1186.01
1729	cx		3.99472	-71.8516	-46.773	EFVR	8.75006	<25 ka	370.889	1221.5	738.75	905.871	919.243	9.17512	0.389026	850.215
1730	ef		15.8851	-71.8276	-46.6139	EFVR	7.32293	<25 ka	437.552	1780	649.75	1377.43	1329.97	14.2247	0.509035	1189.03
1731	cx	Y	25.5725	-71.9004	-46.7246	EFVR	10.503	<25 ka	438.802	1802.75	766	1315.02	1122.63	11.7439	0.466348	1249.52
1732	ef		5.85676	-71.8199	-46.7491	EFVR	12.2997	<25 ka	372.331	1430.75	813	1142.33	1002.01	10.7669	0.456342	956.555
1733	cx		5.82411	-71.8445	-46.7194	EFVR	13.2188	<25 ka	418.526	1590.25	1202.5	1453.53	1049.79	8.99378	0.511702	1304.85
1734	cx		4.01013	-71.9146	-46.6859	EFVR	11.6583	<25 ka	477.963	2017	1377	1736.05	1075.23	12.5768	0.537547	1516.14
1735	ef		1.67854	-71.9093	-47.4973	SEDR	2.73418	<20 ka	299.868	941.75	186	612.308	1327.45	12.9799	0.349052	522.309
1736	ef		2.25374	-71.6847	-47.6102	SEDR	5.45029	<20 ka	250.664	771.75	266.75	538.416	1287.03	12.0248	0.385215	577.607
1737	ra		1.7986	-71.6382	-47.6054	SEDR	8.87731	<20 ka	244.081	937.5	344.75	540.194	1246.24	11.6164	0.377278	537.716
1739	cx		2.24743	-71.6796	-46.0165	VSED	7.25188	<30 ka	528.048	872.75	707.75	780.181	620.509	6.98966	0.358779	760.722
1740	ef		3.26601	-71.7017	-46.2645	SEDR	0.859075	<20 ka	432.098	600.25	280.5	396.154	1066.8	9.06576	0.302928	468.671
1741	ef		2.30645	-71.8146	-46.2688	EFVR	5.89888	<20 ka	496.962	1372.75	697.25	1033.47	1443.73	15.5028	0.403351	771.432
1742	ef		2.44054	-71.8295	-46.2605	EFVR	4.58949	<20 ka	514.229	1353.5	1001.5	1172.03	1479.71	17.3842	0.437275	892.989
1743	cx		7.22254	-71.8741	-46.21	VSED	1.99433	<20 ka	580.433	2130	818	1426.99	1509.87	18.0289	0.499907	1228.94
1749	cx		1.3356	-71.7729	-46.0188	SEDR	6.75737	<30 ka	577.626	1012.25	787.75	858.452	931.979	11.8021	0.343993	900.486
1751	cx		1.71114	-71.5469	-47.6056	SEDR	5.44558	<30 ka	209.338	957.75	539	773.053	1022	8.42198	0.403681	629.883
1759	cx		54.894	-71.7157	-47.9566	EFVR	27.3361	na	252.277	1742.75	824.75	1294.57	737.099	6.24249	0.4689	1234.78
1761	ef		18.6717	-71.7776	-47.9598	SEDR	22.7161	na	264.263	1756.75	821.5	1236.13	818.78	7.4261	0.41103	1143.7
1762	ef		4.70611	-71.8347	-47.9335	SEDR	19.7531	na	291.536	1581.5	860.75	1221.25	854.974	8.4674	0.447715	1185.27
1763	ef		5.09675	-71.8256	-47.9511	SEDR	19.1104	na	267.279	1546.75	837	1202.96	828.895	7.33766	0.359856	1048.58
1764	cx		3.35071	-71.8225	-47.9648	SEDR	19.3518	na	256.841	1332	842.75	1076.08	777.724	6.57747	0.314196	985.609
1765	cx		3.20551	-71.8413	-47.9453	SEDR	17.9375	na	269.522	1346.75	856.25	1091.11	808.646	7.14822	0.340828	1021.5
1766	cx		4.24484	-71.8009	-47.9722	SEDR	20.9577	na	253.394	1347	824.5	1093.87	769.542	6.41014	0.324908	1001.99
1771	cx		9.86101	-71.773	-46.2349	GRAN	3.8247	<20 ka	493.389	1747	778.75	1336.04	1345.07	15.929	0.496546	1039.21
1775	rs		1.05117	-72.0238	-46.6675	EFVR	7.53333	<10 ka	538.634	1974.5	1575.75	1751.99	1263.96	20.8687	0.542713	1376.24
1776	dg		1.2346	-72.0089	-46.6709	EFVR	7.83107	<10 ka	531.44	1919.5	1464	1670.68	1217.51	19.4576	0.552839	1403.84
1777	cx		3.67605	-71.9772	-46.6176	EFVR	2.76454	<25 ka	513.583	1887.25	1232.5	1597.7	1508.55	16.5851	0.537979	1234.43
1778	ef		1.41744	-71.9606	-46.6514	EFVR	6.7111	<25 ka	512.887	1852	1375.25	1618.44	1219.42	14.4917	0.586238	1487.05
1779	cx		8.5231	-71.9364	-46.6409	EFVR	6.42184	<25 ka	499.859	1950	1190.25	1558.97	1268.1	14.4827	0.576613	1451.56
1780	ef		1.31228	-71.8941	-46.6291	EFVR	6.75756	<25 ka	475.816	2037.5	1425	1730.48	1314.41	13.808	0.547424	1411.3
1781	cx		1.03467	-71.8825	-46.6194	EFVR	5.97196	<25 ka	464.037	1775.5	1572.25	1652.26	1376.83	14.1411	0.525414	1308.13
1784	cx		22.5059	-71.9037	-48.7034	EFVR	8.20187	<10 ka	333.086	1698.75	1099.5	1320.61	536.387	6.88196	0.461557	1271.85
1785	cx		6.29195	-71.8333	-48.7318	EFVR	11.1855	<20 ka	283.324	1328.75	1027.25	1143.07	513.601	6.16368	0.49195	1123.63
1786	rs		4.92108	-72.031	-48.7998	EFVR	8.23758	<20 ka	391.449	1676.5	1351	1468.86	704.316	6.93669	0.403087	1425.62
1787	rs		5.3727	-72.0136	-48.7238	SEDR	7.90567	<30 ka	398.783	1748.75	1438	1566.79	598.642	8.35209	0.448154	1446.13
1788	rs		2.53588	-72.0424	-48.7162	SEDR	5.67554	<30 ka	421.336	1829.25	1483.5	1612.93	652.69	10.257	0.477152	1440.35
1790	cx		20.4845	-71.8107	-48.7587	EFVR	9.16881	na	269.471	1296.25	909.5	1099.65	501.351	6.0357	0.5193	1076.5
1795	rs		1.39501	-71.9886	-48.6866	SEDR	9.0253	<10 ka	396.791	1599.25	1325.5	1431.11	611.423	9.46844	0.460363	1368.65
1796	rs		2.52892	-72.0087	-48.6882	SEDR	7.59253	<10 ka	410.504	1703.75	1349.25	1499.44	636.461	10.8415	0.468694	1384.14
1797	dg		1.97808	-72.9574	-52.1632	SEDR	8.10317	<20 ka	1183.07	690.25	24	324.01	1043.77	20.6271	0.360504	173.328
1799	rs		7.0145	-71.1858	-39.0656	GRAN	1.89948	<20 ka	976.129	2149.75	1173.25	1702.23	1056.18	15.0687	0.442513	1479.54
1800	dg		4.22266	-72.4659	-48.3673	META	2.04288	<13 ka	646.284	1336.5	447.5	822.996	1304.37	19.0968	0.344076	564.397
1808	rs		1.13588	-68.488	-54.6554	VSED	0.34564	<20 ka	615.785	1128.75	536	721.864	1112.3	19.8468	0.444393	490.294
1809	rs		1.77133	-68.8097	-54.3893	SEDR	0.136297	<20 ka	558.592	1101.75	429	782.237	1038.95	20.7882	0.417761	360.568
